# Supplementary material for: Comparative Analysis of Lineage Structure, Cellulose Locus Context, and Mobilome Diversity Across Complete Komagataeibacter Genomes
Source: Microorganisms. 2026 Mar 13;14(3):653. doi: 10.3390/microorganisms14030653 (PMC13028821; doi:10.3390/microorganisms14030653)
Supplement: Supplementary file 1 [file microorganisms-14-00653-s001.zip]

Archive with 2 entries (2 files):
- microorganisms-4184334-supplementary.xlsx
- Supplementary_Figures.pdf
