# Supplementary material for: Comparative Analysis of Lineage Structure, Cellulose Locus Context, and Mobilome Diversity Across Complete Komagataeibacter Genomes
Source: Microorganisms. 2026 Mar 13;14(3):653. doi: 10.3390/microorganisms14030653 (PMC13028821; doi:10.3390/microorganisms14030653)
Supplement: Supplementary file 1 [file microorganisms-14-00653-s001.zip › microorganisms-4184334-supplementary.xlsx]

## Sheet: S1
Table S1. Genome Lenghts and Plasmid contents of Komagataeibacter genome sequences
Species	Strain	Chromosome	Plasmid 1	Plasmid 2	Plasmid 3	Plasmid 4	Plasmid 5	Plasmid 6	Plasmid 7	Length (kb)	Total CDS
diospyri	MI2	3527157	295470	39901	23417					3885945	3460
europaeus	SRCM101446	3448767	309048	37199	2895					3797909	3316
intermedius	SLAM-NK6B	3610659	50499							3661158	3170
intermedius	FM883	3530964	310684	217861	75701	68946	31040			4235196	3687
medellinensis	NBRC 3288	3136818	255866	76071	28572	4776	4615	4255	2218	3513191	3189
nataicola	RZS01	3485191	102282	38682	37912	30554	39914	25766		3760301	3412
nataicola	DS12	3452065	260483	146450	38109	19581				3916688	3511
nataicola	FWP-2023	3533141	90390	70900	30453	26241	16811			3767936	3124
oboediens	SI3053									3666777	3333
oboediens	NCIB 8034	3495026	259334	173561	97332	34705				4059958	3627
rhaeticus	ENS 9a1a	3597563	17785	13375	10803	3007	2295			3644828	3226
rhaeticus	ENS9b	3645912	18826	13375	9758	3007	2295			3693173	3268
rhaeticus	CGMCC 2955	3563316								3563316	3141
rhaeticus	iGEM	3161283	238160							3867346	3356
saccharivorans	CV1	3192540	217536	159308	127836	42580	26645	1866		3768311	3324
saccharivorans	JH1	3105849	221732	183533	183533	59558	41060			3727857	3308
sucrofermentans	JML KO23	2948989	228264	197400	42425	21686				3438764	3118
sucrofermentans	JML 2321	2947958	228264	197400	42425	21686				3437733	3115
sucrofermentans	JCM 9730	2947970	228264	197400	42425	21686				3437745	3118
sucrofermentans	SMEG01	2961891	231589	184748	42423	21686				3442337	3124
xylinus	DSM 2325	3353346	369140	5309						3727795	3414
xylinus	CGMCC 17276	3527401	233861	190752	31012					3983026	3679
rhaeticus ENS 9b, and ENS 9a1a was not used in mobilome analysis
There is a disperancy between rhaeticus IGEM length due to high number of contigs
sucrofermentas JML KO23 and JML 2321 was not used in mobilome analysis
obediens SI053 had high number of contigs and lenghts were not given

## Sheet: S2
Table S2. Pangenome plasticity metrics across Komagataeibacter genomes
Strain	Accession	Total Gene Number	Core	Accessory	Singleton	Accessory fraction	Singletons fraction	Variable Fraction
K. xylinus CGMCC 17276	GCF_009834365	3401	38	1290	326	0.3793	0.0958542	0.477801
K. intermedius FM883	GCF_052445895	3386	38	1563	38	0.461607	0.0112227	0.475487
K. nataicola FWP-2023	GCF_032075085	3379	38	1436	160	0.424978	0.0473513	0.474401
K. oboediens NCIB 8034	GCF_029229465	3287	38	1346	158	0.409492	0.0480681	0.45969
K. nataicola DS12	GCF_029229505	3281	38	1394	104	0.42487	0.0316977	0.458702
K. diospyri MI2	GCF_043995075	3260	38	1235	245	0.378834	0.0751534	0.455215
K. nataicola RZS01	GCF_002009295	3208	38	1406	19	0.438279	0.00592269	0.446384
K. oboediens SI3053	GCF_019052775	3203	38	1268	154	0.395879	0.0480799	0.44552
K. saccharivorans CV1	GCF_003546645	3198	38	1298	117	0.405879	0.0365854	0.444653
K. saccharivorans JH1	GCF_004348195	3181	38	1130	268	0.355234	0.0842502	0.441685
K. europaeus SRCM101446	GCF_002173515	3132	38	1109	242	0.354087	0.0772669	0.43295
K. intermedius SLAM-NK6B	GCF_049202445	3125	38	1255	86	0.4016	0.02752	0.43168
K. rhaeticus iGEM	GCF_900086575	3085	38	1247	55	0.404214	0.0178282	0.424311
K. rhaeticus ENS9b	GCF_014725815	3072	38	1275	13	0.415039	0.00423177	0.421875
K. rhaeticus ENS 9a1a	GCF_011611525	3062	38	1277	1	0.417048	0.000326584	0.419987
K. xylinus DSM 2325	GCF_004006375	3012	38	1037	191	0.34429	0.063413	0.410359
K. medellinensis NBRC 3288	GCF_000182745	2964	38	903	276	0.304656	0.0931174	0.40081
K. sucrofermentans SMEG01	GCF_047795655	2950	38	1165	3	0.394915	0.00101695	0.397966
K. sucrofermentans JML KO23	GCF_040581375	2945	38	1162	1	0.394567	0.000339559	0.396944
K. sucrofermentans JCM 9730	GCF_040581405	2944	38	1162	0	0.394701	0	0.396739
K. sucrofermentans JML 2321	GCF_040581385	2944	38	1162	0	0.394701	0	0.396739
K. rhaeticus CGMCC 2955	GCF_034063025	2896	38	1065	47	0.367749	0.0162293	0.38674

## Sheet: S3
Table S3. Plasmid accessions to plasmid homology clusters across Komagataeibacter genomes.
Strain	Accession	plasmid_display	Plasmid Accession	Cluster	cluster_size	Cluster	Pairs	median_jaccard	min_jaccard	max_jaccard
K. europaeus SRCM101446	GCF_002173515.1	Plasmid 1	NZ_CP021468.1	Cluster 1	7	Cluster 1	21	0.356322	0.246032	0.926471
K. intermedius FM883	GCF_052445895.1	Plasmid 3	NZ_JBQTGM010000004.1	Cluster 1	7	Cluster 2	15	0.375	0.151515	1
K. medellinensis NBRC 3288	GCF_000182745.2	Plasmid 6	NC_016037.1	Cluster 1	7	Cluster 3	3	0.833333	0.833333	1
K. nataicola DS12	GCF_029229505.1	Plasmid 4	NZ_CP118676.1	Cluster 1	7	Cluster 4	3	0.230769	0.181818	0.642857
K. saccharivorans CV1	GCF_003546645.1	Plasmid 2	NZ_CP023038.1	Cluster 1	7	Cluster 5	3	0.244898	0.0793651	0.32
K. sucrofermentans JCM 9730	GCF_040581405.1	Plasmid 1	NZ_CP137158.1	Cluster 1	7	Cluster 6	3	0.833333	0.833333	1
K. sucrofermentans SMEG01	GCF_047795655.1	Plasmid 1	NZ_CP181057.1	Cluster 1	7	Cluster 7	1	0.933333	0.933333	0.933333
K. diospyri MI2	GCF_043995075.1	Plasmid 2	NZ_CP171838.1	Cluster 2	6	Cluster 8	1	0.625	0.625	0.625
K. europaeus SRCM101446	GCF_002173515.1	Plasmid 2	NZ_CP021469.1	Cluster 2	6	Cluster 9	1	0.75	0.75	0.75
K. intermedius FM883	GCF_052445895.1	Plasmid 5	NZ_JBQTGM010000006.1	Cluster 2	6	Cluster 10	1	0.931373	0.931373	0.931373
K. intermedius SLAM-NK6B	GCF_049202445.1	Plasmid 1	NZ_CP185241.1	Cluster 2	6	Cluster 11	1	0.911111	0.911111	0.911111
K. sucrofermentans JCM 9730	GCF_040581405.1	Plasmid 3	NZ_CP137160.1	Cluster 2	6
K. sucrofermentans SMEG01	GCF_047795655.1	Plasmid 3	NZ_CP181059.1	Cluster 2	6
K. intermedius FM883	GCF_052445895.1	Plasmid 4	NZ_JBQTGM010000005.1	Cluster 3	3
K. nataicola FWP-2023	GCF_032075085.1	Plasmid 4	NZ_CP134888.1	Cluster 3	3
K. nataicola RZS01	GCF_002009295.1	Plasmid 1	NZ_CP019876.1	Cluster 3	3
K. nataicola FWP-2023	GCF_032075085.1	Plasmid 1	NZ_CP134884.1	Cluster 4	3
K. nataicola RZS01	GCF_002009295.1	Plasmid 3	NZ_CP019878.1	Cluster 4	3
K. nataicola RZS01	GCF_002009295.1	Plasmid 5	NZ_CP019880.1	Cluster 4	3
K. saccharivorans CV1	GCF_003546645.1	Plasmid 3	NZ_CP023039.1	Cluster 5	3
K. saccharivorans JH1	GCF_004348195.1	Plasmid 2	NZ_CP036406.1	Cluster 5	3
K. saccharivorans JH1	GCF_004348195.1	Plasmid 4	NZ_CP036408.1	Cluster 5	3
K. diospyri MI2	GCF_043995075.1	Plasmid 3	NZ_CP171839.1	Cluster 6	3
K. sucrofermentans JCM 9730	GCF_040581405.1	Plasmid 4	NZ_CP137161.1	Cluster 6	3
K. sucrofermentans SMEG01	GCF_047795655.1	Plasmid 4	NZ_CP181060.1	Cluster 6	3
K. nataicola FWP-2023	GCF_032075085.1	Plasmid 5	NZ_CP134889.1	Cluster 7	2
K. nataicola RZS01	GCF_002009295.1	Plasmid 2	NZ_CP019877.1	Cluster 7	2
K. nataicola FWP-2023	GCF_032075085.1	Plasmid 2	NZ_CP134886.1	Cluster 8	2
K. nataicola RZS01	GCF_002009295.1	Plasmid 4	NZ_CP019879.1	Cluster 8	2
K. nataicola FWP-2023	GCF_032075085.1	Plasmid 3	NZ_CP134887.1	Cluster 9	2
K. nataicola RZS01	GCF_002009295.1	Plasmid 6	NZ_CP019881.1	Cluster 9	2
K. saccharivorans CV1	GCF_003546645.1	Plasmid 1	NZ_CP023037.1	Cluster 10	2
K. saccharivorans JH1	GCF_004348195.1	Plasmid 1	NZ_CP036405.1	Cluster 10	2
K. sucrofermentans JCM 9730	GCF_040581405.1	Plasmid 2	NZ_CP137159.1	Cluster 11	2
K. sucrofermentans SMEG01	GCF_047795655.1	Plasmid 2	NZ_CP181058.1	Cluster 11	2
K. rhaeticus iGEM	GCF_900086575.1	Plasmid 19	NZ_FLKN01000019.1	Cluster 12	2

## Sheet: S4
Table S4. Mash-based validation of plasmid homology clusters
Cluster Number	Median Mash	N pairs	Min Mash	Max mash	Category
Cluster 11	0.00133749	1	0.00133749	0.00133749	Highly conserved
Cluster 7	0.00250238	1	0.00250238	0.00250238	Highly conserved
Cluster 9	0.00267798	1	0.00267798	0.00267798	Highly conserved
Cluster 8	0.00435665	1	0.00435665	0.00435665	Highly conserved
Cluster 10	0.0128577	1	0.0128577	0.0128577	Highly conserved
Cluster 6	0.0159815	3	0.000126694	0.0161637	Highly conserved
Cluster 12	0.0270943	1	0.0270943	0.0270943	Moderately conserved
Cluster 2	0.0341361	15	5.00789e-05	0.0568696	Moderately conserved
Cluster 4	0.0391802	3	0.0237233	0.136788	Moderately conserved
Cluster 3	0.039579	3	0.000468728	0.0398477	Moderately conserved
Cluster 5	0.0497004	3	0.0426724	0.0894157	Moderately conserved
Cluster 1	0.0517833	21	3.57545e-05	0.0628995	Mosaic-like

## Sheet: S5
Table S5. Per-genome distribution of plasmid-associated biotech cargo categories (unique gene count)
Strain	Accession	Total Gene Count	Total Non-Mobility Gene Count	Mobility genes	Osmotic stress genes	Oxidative stress genes	acid_pH	Defense genes	EPS Cell Envelope genes	Metal Stress genes
K. diospyri MI2	GCF_043995075	82	22	60	2	1	5	11	1	2
K. europaeus SRCM101446	GCF_002173515	77	16	61	1	0	2	4	1	8
K. intermedius FM883	GCF_052445895	201	48	153	4	2	6	29	1	6
K. intermedius SLAM-NK6B	GCF_049202445	12	5	7	0	0	1	4	0	0
K. medellinensis NBRC 3288	GCF_000182745	87	18	69	0	0	2	7	1	8
K. nataicola DS12	GCF_029229505	116	28	88	2	0	3	18	1	4
K. nataicola FWP-2023	GCF_032075085	25	4	21	0	0	1	3	0	0
K. nataicola RZS01	GCF_002009295	40	8	32	0	0	2	6	0	0
K. oboediens NCIB 8034	GCF_029229465	149	37	112	0	0	0	26	2	9
K. saccharivorans CV1	GCF_003546645	110	21	89	2	2	3	12	1	1
K. saccharivorans JH1	GCF_004348195	96	18	78	2	2	5	7	2	0
K. sucrofermentans JCM 9730	GCF_040581405	117	23	94	1	1	3	11	1	6
K. sucrofermentans SMEG01	GCF_047795655	115	21	94	1	1	3	10	1	5
K. xylinus CGMCC 17276	GCF_009834365	125	31	94	4	0	6	10	1	10
K. xylinus DSM 2325	GCF_004006375	110	18	92	3	0	2	8	1	4

## Sheet: S6
Table S6A. Region Inventory of Putative Prophages				Table S6B. Prophage Caller Comparison
Accession	Strain	Contig	Length (bp)	Accession	Vibrant Region	Vibrant total length	CT3 Region	CT3 total length
GCF_043995075	K. diospyri MI2	NZ_CP171837.1	42426	GCF_000182745	2	97267	3	158243
GCF_043995075	K. diospyri MI2	NZ_CP171836.1	39522	GCF_002009295	3	127310	7	302078
GCF_043995075	K. diospyri MI2	NZ_CP171836.1	36124	GCF_003546645	1	41565	2	93428
GCF_043995075	K. diospyri MI2	NZ_CP171836.1	10080	GCF_004006375	1	23457	3	111150
GCF_052445895	K. intermedius FM883	NZ_CM127045.1	64595	GCF_004348195	2	65198	2	89265
GCF_049202445	K. intermedius SLAM-NK6B	NZ_CP185240.1	69715	GCF_009834365	4	159501	3	167242
GCF_049202445	K. intermedius SLAM-NK6B	NZ_CP185240.1	48736	GCF_019052775	3	73240	3	68945
GCF_000182745	K. medellinensis NBRC 3288	NC_016027.1	62671	GCF_029229465	1	42260	2	82725
GCF_000182745	K. medellinensis NBRC 3288	NC_016027.1	34596	GCF_029229505	1	12461	2	63970
GCF_029229505	K. nataicola DS12	NZ_CP118675.1	12461	GCF_032075085	3	168872	6	288307
GCF_032075085	K. nataicola FWP-2023	NZ_CP134884.1	70900	GCF_034063025	1	58829	2	115859
GCF_032075085	K. nataicola FWP-2023	NZ_CP134885.1	52431	GCF_040581405	1	52822	2	89105
GCF_032075085	K. nataicola FWP-2023	NZ_CP134885.1	45541	GCF_043995075	4	128152	5	191297
GCF_002009295	K. nataicola RZS01	NZ_CP019875.1	61653	GCF_047795655	2	90471	3	122386
GCF_002009295	K. nataicola RZS01	NZ_CP019880.1	39914	GCF_049202445	2	118451	3	160246
GCF_002009295	K. nataicola RZS01	NZ_CP019875.1	25743	GCF_052445895	1	64595	2	89925
GCF_029229465	K. oboediens NCIB 8034	NZ_CP117861.1	42260
GCF_019052775	K. oboediens SI3053	NZ_JAHQRM010000010.1	39439
GCF_019052775	K. oboediens SI3053	NZ_JAHQRM010000041.1	22970
GCF_019052775	K. oboediens SI3053	NZ_JAHQRM010000057.1	10831
GCF_034063025	K. rhaeticus CGMCC 2955	NZ_CP139093.1	58829
GCF_003546645	K. saccharivorans CV1	NZ_CP023036.1	41565
GCF_004348195	K. saccharivorans JH1	NZ_CP036404.1	46421
GCF_004348195	K. saccharivorans JH1	NZ_CP036408.1	18777
GCF_040581405	K. sucrofermentans JCM 9730	NZ_CP137157.1	52822
GCF_047795655	K. sucrofermentans SMEG01	NZ_CP181056.1	50073
GCF_047795655	K. sucrofermentans SMEG01	NZ_CP181056.1	40398
GCF_009834365	K. xylinus CGMCC 17276	NZ_CP041348.1	60381
GCF_009834365	K. xylinus CGMCC 17276	NZ_CP041348.1	50440
GCF_009834365	K. xylinus CGMCC 17276	NZ_CP041348.1	37717
GCF_009834365	K. xylinus CGMCC 17276	NZ_CP041348.1	10963
GCF_004006375	K. xylinus DSM 2325	NZ_CP025269.1	23457

## Sheet: S7
Table S7. Best cross-genome mash match for each VIBRANT-predicted prophage region.
q_genome	Query_region	Query_strain	r_genome	Best_hit_region	Best_hit_strain	best_dist	best_category	hashes
GCF_040581405	GCF_040581405|GCF_040581405.1|PROPHAGE_0001|NZ_CP137157.1	K. sucrofermentans JCM 9730	GCF_047795655	GCF_047795655|GCF_047795655.1|PROPHAGE_0001|NZ_CP181056.1	K. sucrofermentans SMEG01	0.00132973	Close (≤0.05)	9464/10000
GCF_047795655	GCF_047795655|GCF_047795655.1|PROPHAGE_0001|NZ_CP181056.1	K. sucrofermentans SMEG01	GCF_040581405	GCF_040581405|GCF_040581405.1|PROPHAGE_0001|NZ_CP137157.1	K. sucrofermentans JCM 9730	0.00132973	Close (≤0.05)	9464/10000
GCF_052445895	GCF_052445895|GCF_052445895.1|PROPHAGE_0001|NZ_CM127045.1	K. intermedius FM883	GCF_049202445	GCF_049202445|GCF_049202445.1|PROPHAGE_0002|NZ_CP185240.1	K. intermedius SLAM-NK6B	0.00196476	Close (≤0.05)	9223/10000
GCF_049202445	GCF_049202445|GCF_049202445.1|PROPHAGE_0002|NZ_CP185240.1	K. intermedius SLAM-NK6B	GCF_052445895	GCF_052445895|GCF_052445895.1|PROPHAGE_0001|NZ_CM127045.1	K. intermedius FM883	0.00196476	Close (≤0.05)	9223/10000
GCF_032075085	GCF_032075085|GCF_032075085.1|PROPHAGE_0001|NZ_CP134885.1	K. nataicola FWP-2023	GCF_002009295	GCF_002009295|GCF_002009295.1|PROPHAGE_0002|NZ_CP019875.1	K. nataicola RZS01	0.00430736	Close (≤0.05)	8408/10000
GCF_002009295	GCF_002009295|GCF_002009295.1|PROPHAGE_0002|NZ_CP019875.1	K. nataicola RZS01	GCF_032075085	GCF_032075085|GCF_032075085.1|PROPHAGE_0001|NZ_CP134885.1	K. nataicola FWP-2023	0.00430736	Close (≤0.05)	8408/10000
GCF_032075085	GCF_032075085|GCF_032075085.1|PROPHAGE_0003|NZ_CP134884.1	K. nataicola FWP-2023	GCF_002009295	GCF_002009295|GCF_002009295.1|PROPHAGE_0001|NZ_CP019880.1	K. nataicola RZS01	0.0391802	Close (≤0.05)	2814/10000
GCF_002009295	GCF_002009295|GCF_002009295.1|PROPHAGE_0001|NZ_CP019880.1	K. nataicola RZS01	GCF_032075085	GCF_032075085|GCF_032075085.1|PROPHAGE_0003|NZ_CP134884.1	K. nataicola FWP-2023	0.0391802	Close (≤0.05)	2814/10000
GCF_029229505	GCF_029229505|GCF_029229505.1|PROPHAGE_0001|NZ_CP118675.1	K. nataicola DS12	GCF_032075085	GCF_032075085|GCF_032075085.1|PROPHAGE_0002|NZ_CP134885.1	K. nataicola FWP-2023	0.0640426	Moderate (0.05–0.10]	1498/10000
GCF_032075085	GCF_032075085|GCF_032075085.1|PROPHAGE_0002|NZ_CP134885.1	K. nataicola FWP-2023	GCF_029229505	GCF_029229505|GCF_029229505.1|PROPHAGE_0001|NZ_CP118675.1	K. nataicola DS12	0.0640426	Moderate (0.05–0.10]	1498/10000
GCF_043995075	GCF_043995075|GCF_043995075.1|PROPHAGE_0001|NZ_CP171836.1	K. diospyri MI2	GCF_004348195	GCF_004348195|GCF_004348195.1|PROPHAGE_0001|NZ_CP036404.1	K. saccharivorans JH1	0.0706532	Moderate (0.05–0.10]	1279/10000
GCF_004348195	GCF_004348195|GCF_004348195.1|PROPHAGE_0001|NZ_CP036404.1	K. saccharivorans JH1	GCF_043995075	GCF_043995075|GCF_043995075.1|PROPHAGE_0001|NZ_CP171836.1	K. diospyri MI2	0.0706532	Moderate (0.05–0.10]	1279/10000
GCF_009834365	GCF_009834365|GCF_009834365.1|PROPHAGE_0003|NZ_CP041348.1	K. xylinus CGMCC 17276	GCF_004006375	GCF_004006375|GCF_004006375.1|PROPHAGE_0001|NZ_CP025269.1	K. xylinus DSM 2325	0.0742869	Moderate (0.05–0.10]	1174/10000
GCF_004006375	GCF_004006375|GCF_004006375.1|PROPHAGE_0001|NZ_CP025269.1	K. xylinus DSM 2325	GCF_009834365	GCF_009834365|GCF_009834365.1|PROPHAGE_0003|NZ_CP041348.1	K. xylinus CGMCC 17276	0.0742869	Moderate (0.05–0.10]	1174/10000
GCF_003546645	GCF_003546645|GCF_003546645.1|PROPHAGE_0001|NZ_CP023036.1	K. saccharivorans CV1	GCF_052445895	GCF_052445895|GCF_052445895.1|PROPHAGE_0001|NZ_CM127045.1	K. intermedius FM883	0.0978761	Moderate (0.05–0.10]	684/10000
GCF_002009295	GCF_002009295|GCF_002009295.1|PROPHAGE_0003|NZ_CP019875.1	K. nataicola RZS01	GCF_009834365	GCF_009834365|GCF_009834365.1|PROPHAGE_0002|NZ_CP041348.1	K. xylinus CGMCC 17276	0.109331	Distant (0.10–0.20]	530/10000
GCF_009834365	GCF_009834365|GCF_009834365.1|PROPHAGE_0002|NZ_CP041348.1	K. xylinus CGMCC 17276	GCF_002009295	GCF_002009295|GCF_002009295.1|PROPHAGE_0003|NZ_CP019875.1	K. nataicola RZS01	0.109331	Distant (0.10–0.20]	530/10000
GCF_043995075	GCF_043995075|GCF_043995075.1|PROPHAGE_0003|NZ_CP171836.1	K. diospyri MI2	GCF_052445895	GCF_052445895|GCF_052445895.1|PROPHAGE_0001|NZ_CM127045.1	K. intermedius FM883	0.111609	Distant (0.10–0.20]	504/10000
GCF_047795655	GCF_047795655|GCF_047795655.1|PROPHAGE_0002|NZ_CP181056.1	K. sucrofermentans SMEG01	GCF_029229505	GCF_029229505|GCF_029229505.1|PROPHAGE_0001|NZ_CP118675.1	K. nataicola DS12	0.116963	Distant (0.10–0.20]	448/10000
GCF_034063025	GCF_034063025|GCF_034063025.1|PROPHAGE_0001|NZ_CP139093.1	K. rhaeticus CGMCC 2955	GCF_029229505	GCF_029229505|GCF_029229505.1|PROPHAGE_0001|NZ_CP118675.1	K. nataicola DS12	0.123066	Distant (0.10–0.20]	392/10000
GCF_029229465	GCF_029229465|GCF_029229465.1|PROPHAGE_0001|NZ_CP117861.1	K. oboediens NCIB 8034	GCF_043995075	GCF_043995075|GCF_043995075.1|PROPHAGE_0003|NZ_CP171836.1	K. diospyri MI2	0.132688	Distant (0.10–0.20]	318/10000
GCF_019052775	GCF_019052775|GCF_019052775.1|PROPHAGE_0003|NZ_JAHQRM010000010.1	K. oboediens SI3053	GCF_047795655	GCF_047795655|GCF_047795655.1|PROPHAGE_0001|NZ_CP181056.1	K. sucrofermentans SMEG01	0.135844	Distant (0.10–0.20]	297/10000
GCF_009834365	GCF_009834365|GCF_009834365.1|PROPHAGE_0004|NZ_CP041348.1	K. xylinus CGMCC 17276	GCF_002009295	GCF_002009295|GCF_002009295.1|PROPHAGE_0002|NZ_CP019875.1	K. nataicola RZS01	0.136948	Distant (0.10–0.20]	290/10000
GCF_043995075	GCF_043995075|GCF_043995075.1|PROPHAGE_0002|NZ_CP171836.1	K. diospyri MI2	GCF_029229505	GCF_029229505|GCF_029229505.1|PROPHAGE_0001|NZ_CP118675.1	K. nataicola DS12	0.146312	Distant (0.10–0.20]	237/10000
GCF_000182745	GCF_000182745|GCF_000182745.2|PROPHAGE_0002|NC_016027.1	K. medellinensis NBRC 3288	GCF_009834365	GCF_009834365|GCF_009834365.1|PROPHAGE_0002|NZ_CP041348.1	K. xylinus CGMCC 17276	0.14999	Distant (0.10–0.20]	219/10000
GCF_043995075	GCF_043995075|GCF_043995075.1|PROPHAGE_0004|NZ_CP171837.1	K. diospyri MI2	GCF_029229505	GCF_029229505|GCF_029229505.1|PROPHAGE_0001|NZ_CP118675.1	K. nataicola DS12	0.162376	Distant (0.10–0.20]	168/10000
GCF_000182745	GCF_000182745|GCF_000182745.2|PROPHAGE_0001|NC_016027.1	K. medellinensis NBRC 3288	GCF_009834365	GCF_009834365|GCF_009834365.1|PROPHAGE_0002|NZ_CP041348.1	K. xylinus CGMCC 17276	0.165549	Distant (0.10–0.20]	157/10000
GCF_049202445	GCF_049202445|GCF_049202445.1|PROPHAGE_0001|NZ_CP185240.1	K. intermedius SLAM-NK6B	GCF_032075085	GCF_032075085|GCF_032075085.1|PROPHAGE_0001|NZ_CP134885.1	K. nataicola FWP-2023	0.182699	Distant (0.10–0.20]	109/10000
GCF_019052775	GCF_019052775|GCF_019052775.1|PROPHAGE_0002|NZ_JAHQRM010000041.1	K. oboediens SI3053	GCF_002009295	GCF_002009295|GCF_002009295.1|PROPHAGE_0003|NZ_CP019875.1	K. nataicola RZS01	0.202933	No close hit (>0.20)	71/10000
GCF_019052775	GCF_019052775|GCF_019052775.1|PROPHAGE_0001|NZ_JAHQRM010000057.1	K. oboediens SI3053	GCF_002009295	GCF_002009295|GCF_002009295.1|PROPHAGE_0003|NZ_CP019875.1	K. nataicola RZS01	0.26803	No close hit (>0.20)	18/10000
GCF_004348195	GCF_004348195|GCF_004348195.1|PROPHAGE_0002|NZ_CP036408.1	K. saccharivorans JH1	GCF_000182745	GCF_000182745|GCF_000182745.2|PROPHAGE_0001|NC_016027.1	K. medellinensis NBRC 3288	1	No close hit (>0.20)	0/10000
GCF_009834365	GCF_009834365|GCF_009834365.1|PROPHAGE_0001|NZ_CP041348.1	K. xylinus CGMCC 17276	GCF_000182745	GCF_000182745|GCF_000182745.2|PROPHAGE_0001|NC_016027.1	K. medellinensis NBRC 3288	1	No close hit (>0.20)	0/10000

## Sheet: S8
Table S8. Spearman correlations linking pangenome plasticity, plasmid repertoire, IS burden, and cellulose/regulation richness							PGLS sensitivity analysis
var1	var2	n	rho	p_value	q_value		model	n	intercept	slope	slope_p	R2
singletons	singletons_frac	22	0.994066	9.53018145193085e-21	1.71543266134755e-19		singletons_frac ~ richness_PC1	22	0.0509097	0.00134097	0.8023537868110366	0.00320665
accessory	accessory_frac	22	0.909811	4.41029972913891e-09	5.2923596749667e-08		accessory_frac ~ plasmid_cluster_count	16	0.3220927957429295	0.00586012	0.0375571	0.2737312193729264
total_gene_clusters	accessory	22	0.750354	5.76753111957327e-05	0.000415262
accessory	variable_frac	22	0.750354	5.76753111957327e-05	0.000415262
total_gene_clusters	singletons	22	0.531224	0.0109578	0.0563543
singletons	variable_frac	22	0.531224	0.0109578	0.0563543
total_gene_clusters	singletons_frac	22	0.511864	0.0148832	0.0595329
singletons_frac	variable_frac	22	0.511864	0.0148832	0.0595329
total_gene_clusters	accessory_frac	22	0.461017	0.0308157	0.100851
accessory_frac	variable_frac	22	0.461017	0.0308157	0.100851
accessory_frac	singletons_frac	22	-0.449718	0.0357354	0.107206
singletons	accessory_frac	22	-0.422718	0.0499971	0.138454
singletons_frac	richness_PC1	22	0.415159	0.054688	0.140626
singletons	richness_PC1	22	0.399151	0.0657316	0.157756
accessory_frac	plasmid_cluster_count	16	0.258947	0.332834	0.709752
accessory_frac	richness_PC1	22	-0.209276	0.349942	0.709752
accessory	richness_PC1	22	-0.207189	0.354876	0.709752
plasmid_cluster_count	richness_PC1	16	0.212813	0.428753	0.755433
singletons_frac	richness_PC2	22	0.171946	0.444185	0.755433
singletons	richness_PC2	22	0.143989	0.522635	0.755433
accessory	richness_PC2	22	0.136994	0.543235	0.755433
accessory_frac	richness_PC2	22	0.136878	0.54358	0.755433
accessory	singletons_frac	22	-0.132881	0.555519	0.755433
accessory	plasmid_cluster_count	16	0.139891	0.605348	0.755433
total_gene_clusters	richness_PC2	22	0.115385	0.609124	0.755433
variable_frac	richness_PC2	22	0.115385	0.609124	0.755433
richness_PC1	richness_PC2	22	0.105323	0.640877	0.755433
accessory	singletons	22	-0.103507	0.646675	0.755433
singletons_frac	plasmid_cluster_count	16	-0.119056	0.660544	0.755433
singletons	plasmid_cluster_count	16	-0.110127	0.684733	0.755433
total_gene_clusters	richness_PC1	22	0.0893666	0.69248	0.755433
variable_frac	richness_PC1	22	0.0893666	0.69248	0.755433
plasmid_cluster_count	richness_PC2	16	0.0654808	0.809606	0.85723
total_gene_clusters	plasmid_cluster_count	16	-0.0357168	0.895523	0.895523
variable_frac	plasmid_cluster_count	16	-0.0357168	0.895523	0.895523

## Sheet: S9
Table S9. ISEScan derived insertion sequence burden summaries and IS calls across Komagataeibacter genomes.
Accession	contig	Start	End	Strand	Length (bp)	IS Family	Accession	IS Count	Total IS length	# contigs	N50	Total length
GCF_000182745	NC_016021.1	22811	23829	-	1019	IS481	GCF_000182745	143	161909	8	3136818	3513191
GCF_000182745	NC_016021.1	24081	24392	+	312	IS3	GCF_002009295	146	204797	7	3485191	3760301
GCF_000182745	NC_016021.1	24306	25616	-	1311	IS3	GCF_002173515	50	58588	4	3448767	3797909
GCF_000182745	NC_016021.1	28490	30065	-	1576	IS21	GCF_003546645	109	146021	7	3192540	3768311
GCF_000182745	NC_016021.1	30153	31578	-	1426	IS110	GCF_004006375	181	242015	3	3353346	3727795
GCF_000182745	NC_016021.1	31393	32912	-	1520	IS1380	GCF_004348195	82	84044	14	3105849	3727857
GCF_000182745	NC_016021.1	32839	33706		868	IS481	GCF_009834365	97	130270	4	3527401	3983026
GCF_000182745	NC_016021.1	57105	58409	+	1305	IS3	GCF_019052775	60	45537	91	92421	3635505
GCF_000182745	NC_016027.1	63	1550	+	1488	IS21	GCF_029229465	109	151323	5	3495026	4059958
GCF_000182745	NC_016027.1	68040	69330		1291	IS5	GCF_029229505	136	182191	5	3452065	3916688
GCF_000182745	NC_016027.1	74332	75622		1291	IS5	GCF_032075085	129	150254	6	3533141	3767936
GCF_000182745	NC_016027.1	75672	77003	-	1332	IS3	GCF_034063025	89	133824	1	3563316	3563316
GCF_000182745	NC_016027.1	77023	77861		839	IS5	GCF_040581405	72	107268	5	2947970	3437745
GCF_000182745	NC_016027.1	113466	114450	+	985	IS110	GCF_043995075	93	105429	4	3527157	3885945
GCF_000182745	NC_016027.1	123543	123812	+	270	IS3	GCF_047795655	74	114310	5	2961891	3442337
GCF_000182745	NC_016027.1	123853	124083	-	231	IS630	GCF_049202445	76	101811	2	3610659	3661158
GCF_000182745	NC_016027.1	124505	125816		1312	IS256	GCF_052445895	172	239738	6	3530964	4235196
GCF_000182745	NC_016027.1	135856	136690		835	IS5	GCF_900086575	104	107389	39	3161283	3867346
GCF_000182745	NC_016027.1	137114	138058	+	945	IS5
GCF_000182745	NC_016027.1	140517	141438	-	922	IS5
GCF_000182745	NC_016027.1	142488	142690	+	203	IS5
GCF_000182745	NC_016027.1	142802	144112		1311	IS256
GCF_000182745	NC_016027.1	144135	144967		833	IS5
GCF_000182745	NC_016027.1	161884	162114	-	231	IS5
GCF_000182745	NC_016027.1	162770	163771	+	1002	IS3
GCF_000182745	NC_016027.1	163532	164091	+	560	IS3
GCF_000182745	NC_016027.1	181455	182214	-	760	IS630
GCF_000182745	NC_016027.1	182120	182416	-	297	IS630
GCF_000182745	NC_016027.1	184199	185044		846	IS5
GCF_000182745	NC_016027.1	205488	205682	+	195	IS5
GCF_000182745	NC_016027.1	211611	212286	-	676	IS5
GCF_000182745	NC_016027.1	212048	214561	+	2514	IS66
GCF_000182745	NC_016027.1	225101	226391		1291	IS5
GCF_000182745	NC_016027.1	227734	228094	+	361	IS5
GCF_000182745	NC_016027.1	228518	230543	-	2026	IS110
GCF_000182745	NC_016027.1	241044	241832		789	IS5
GCF_000182745	NC_016027.1	241836	244351		2516	IS66
GCF_000182745	NC_016027.1	244457	244875	-	419	IS5
GCF_000182745	NC_016027.1	261455	261708	-	254	IS5
GCF_000182745	NC_016027.1	267158	268446		1289	IS5
GCF_000182745	NC_016027.1	272291	273602		1312	IS256
GCF_000182745	NC_016027.1	273605	274429		825	IS5
GCF_000182745	NC_016027.1	286878	287710		833	IS5
GCF_000182745	NC_016027.1	287371	288366	+	996	IS5
GCF_000182745	NC_016027.1	385670	388185		2516	IS66
GCF_000182745	NC_016027.1	478905	481420		2516	IS66
GCF_000182745	NC_016027.1	588578	589868		1291	IS5
GCF_000182745	NC_016027.1	611561	612741	-	1181	IS481
GCF_000182745	NC_016027.1	1365118	1366408		1291	IS5
GCF_000182745	NC_016027.1	1368389	1369221		833	IS5
GCF_000182745	NC_016027.1	1370634	1371468		835	IS5
GCF_000182745	NC_016027.1	1371270	1372444	-	1175	IS110
GCF_000182745	NC_016027.1	1371987	1372941	-	955	IS3
GCF_000182745	NC_016027.1	1375496	1375754	-	259	IS3
GCF_000182745	NC_016027.1	1396984	1397818		835	IS5
GCF_000182745	NC_016027.1	1397824	1398488	+	665	IS5
GCF_000182745	NC_016027.1	1405126	1406650	-	1525	IS481
GCF_000182745	NC_016027.1	1405907	1407543		1637	IS481
GCF_000182745	NC_016027.1	1407461	1408772	-	1312	IS256
GCF_000182745	NC_016027.1	1409263	1410053		791	IS5
GCF_000182745	NC_016027.1	1411128	1415336		4209	IS5
GCF_000182745	NC_016027.1	1679726	1681037		1312	IS256
GCF_000182745	NC_016027.1	1692606	1693562	-	957	IS1182
GCF_000182745	NC_016027.1	1793886	1794098	+	213	IS630
GCF_000182745	NC_016027.1	1794089	1795400	-	1312	IS256
GCF_000182745	NC_016027.1	1795515	1796124	+	610	IS630
GCF_000182745	NC_016027.1	1817594	1817746	-	153	IS5
GCF_000182745	NC_016027.1	1817807	1817971	-	165	IS5
GCF_000182745	NC_016027.1	1826856	1827149	+	294	IS5
GCF_000182745	NC_016027.1	1868986	1869818		833	IS5
GCF_000182745	NC_016027.1	1869817	1870656	+	840	IS5
GCF_000182745	NC_016027.1	1872827	1874376	-	1550	IS5
GCF_000182745	NC_016027.1	1874243	1875554	+	1312	IS256
GCF_000182745	NC_016027.1	1876185	1878700	-	2516	IS66
GCF_000182745	NC_016027.1	1878096	1879594	+	1499	IS1595
GCF_000182745	NC_016027.1	1879605	1880453	+	849	IS5
GCF_000182745	NC_016027.1	1880128	1881976	-	1849	IS630
GCF_000182745	NC_016027.1	1910967	1912257	-	1291	IS5
GCF_000182745	NC_016027.1	1916425	1917715		1291	IS5
GCF_000182745	NC_016027.1	1920987	1921819		833	IS5
GCF_000182745	NC_016027.1	1922719	1924535	+	1817	IS110
GCF_000182745	NC_016027.1	1932164	1932926	-	763	IS5
GCF_000182745	NC_016027.1	1953837	1954453	+	617	IS5
GCF_000182745	NC_016027.1	1972994	1973937	-	944	IS5
GCF_000182745	NC_016027.1	2062662	2063450		789	IS5
GCF_000182745	NC_016027.1	2063454	2065969		2516	IS66
GCF_000182745	NC_016027.1	2066243	2067554		1312	IS256
GCF_000182745	NC_016027.1	2069429	2070441	+	1013	IS1182
GCF_000182745	NC_016027.1	2072557	2072882	-	326	IS5
GCF_000182745	NC_016027.1	2072921	2073995		1075	IS5
GCF_000182745	NC_016027.1	2074002	2075313	+	1312	IS256
GCF_000182745	NC_016027.1	2075304	2075456	-	153	IS5
GCF_000182745	NC_016027.1	2076825	2077656		832	IS5
GCF_000182745	NC_016027.1	2079078	2080226		1149	IS5
GCF_000182745	NC_016027.1	2080565	2082542		1978	IS5
GCF_000182745	NC_016027.1	2082578	2083868	-	1291	IS5
GCF_000182745	NC_016027.1	2083955	2084065	+	111	IS5
GCF_000182745	NC_016027.1	2085538	2086357	-	820	IS5
GCF_000182745	NC_016027.1	2088353	2088493	+	141	IS5
GCF_000182745	NC_016027.1	2088560	2088700	+	141	IS5
GCF_000182745	NC_016027.1	2088734	2090022		1289	IS5
GCF_000182745	NC_016027.1	2089992	2090538	-	547	IS1182
GCF_000182745	NC_016027.1	2096535	2096675	+	141	IS5
GCF_000182745	NC_016027.1	2096728	2097686	+	959	IS5
GCF_000182745	NC_016027.1	2518370	2518582	+	213	IS3
GCF_000182745	NC_016027.1	2518644	2518937	+	294	IS630
GCF_000182745	NC_016027.1	2544834	2545046	+	213	IS5
GCF_000182745	NC_016027.1	2545414	2546790	+	1377	IS110
GCF_000182745	NC_016027.1	2546679	2548593	+	1915	IS481
GCF_000182745	NC_016027.1	2580225	2581430	+	1206	IS5
GCF_000182745	NC_016027.1	2587177	2588467		1291	IS5
GCF_000182745	NC_016027.1	2935798	2937214		1417	IS701
GCF_000182745	NC_016027.1	3049949	3051239	+	1291	IS5
GCF_000182745	NC_016027.1	3064378	3066891		2514	IS66
GCF_000182745	NC_016028.1	14101	17881	-	3781	IS21
GCF_000182745	NC_016037.1	13483	14923	-	1441	IS110
GCF_000182745	NC_016037.1	33917	36701	+	2785	IS110
GCF_000182745	NC_016037.1	37600	38468	-	869	IS5
GCF_000182745	NC_016037.1	38461	40308	+	1848	IS701
GCF_000182745	NC_016037.1	42186	43032		847	IS5
GCF_000182745	NC_016037.1	43372	44218	+	847	IS5
GCF_000182745	NC_016037.1	63958	65915	+	1958	IS5
GCF_000182745	NC_016037.1	93795	95046	+	1252	IS5
GCF_000182745	NC_016037.1	103196	105993	-	2798	IS66
GCF_000182745	NC_016037.1	106975	107157	-	183	IS5
GCF_000182745	NC_016037.1	127616	129587	+	1972	IS110
GCF_000182745	NC_016037.1	148715	150025		1311	IS3
GCF_000182745	NC_016037.1	159233	162511		3279	IS110
GCF_000182745	NC_016037.1	171843	172710		868	IS5
GCF_000182745	NC_016037.1	184564	185874	-	1311	IS3
GCF_000182745	NC_016037.1	191634	192259	+	626	IS630
GCF_000182745	NC_016037.1	192351	192644	-	294	IS3
GCF_000182745	NC_016037.1	193542	194388	+	847	IS5
GCF_000182745	NC_016037.1	213056	214346	+	1291	IS5
GCF_000182745	NC_016037.1	219437	220727		1291	IS5
GCF_000182745	NC_016037.1	226389	227807		1419	IS701
GCF_000182745	NC_016037.1	227805	228646	+	842	IS5
GCF_000182745	NC_016037.1	233125	234815	-	1691	IS5
GCF_000182745	NC_016037.1	234957	235803		847	IS5
GCF_000182745	NC_016037.1	237855	239145		1291	IS5
GCF_000182745	NC_016037.1	244027	245319		1293	IS5
GCF_000182745	NC_016037.1	248193	249483	+	1291	IS5
GCF_000182745	NC_016037.1	252454	253300	+	847	IS5
GCF_002009295	NZ_CP019875.1	59569	61025		1457	IS1182
GCF_002009295	NZ_CP019875.1	110174	111374	-	1201	IS1595
GCF_002009295	NZ_CP019875.1	113144	114600		1457	IS1182
GCF_002009295	NZ_CP019875.1	145824	147280		1457	IS1182
GCF_002009295	NZ_CP019875.1	170471	171130	+	660	IS1595
GCF_002009295	NZ_CP019875.1	213304	214079	+	776	IS5
GCF_002009295	NZ_CP019875.1	215873	216808	+	936	IS5
GCF_002009295	NZ_CP019875.1	216372	217854		1483	IS256
GCF_002009295	NZ_CP019875.1	223401	224855		1455	IS1182
GCF_002009295	NZ_CP019875.1	335871	336699	-	829	IS5
GCF_002009295	NZ_CP019875.1	384252	385084		833	IS5
GCF_002009295	NZ_CP019875.1	385082	386538		1457	IS1182
GCF_002009295	NZ_CP019875.1	415881	417335		1455	IS1182
GCF_002009295	NZ_CP019875.1	474703	476150		1448	IS1182
GCF_002009295	NZ_CP019875.1	476275	477586		1312	IS256
GCF_002009295	NZ_CP019875.1	548257	549711		1455	IS1182
GCF_002009295	NZ_CP019875.1	651064	652087	+	1024	IS5
GCF_002009295	NZ_CP019875.1	653550	654976	-	1427	IS5
GCF_002009295	NZ_CP019875.1	721941	723397	+	1457	IS1182
GCF_002009295	NZ_CP019875.1	777159	778613	+	1455	IS1182
GCF_002009295	NZ_CP019875.1	796030	797073		1044	IS3
GCF_002009295	NZ_CP019875.1	800642	801490		849	IS5
GCF_002009295	NZ_CP019875.1	936586	938040	+	1455	IS1182
GCF_002009295	NZ_CP019875.1	1094083	1095533		1451	IS1182
GCF_002009295	NZ_CP019875.1	1109435	1110889		1455	IS1182
GCF_002009295	NZ_CP019875.1	1120144	1122699	+	2556	IS66
GCF_002009295	NZ_CP019875.1	1123696	1125007	-	1312	IS256
GCF_002009295	NZ_CP019875.1	1136836	1138147		1312	IS256
GCF_002009295	NZ_CP019875.1	1140505	1142246	-	1742	IS256
GCF_002009295	NZ_CP019875.1	1157876	1159244		1369	IS110
GCF_002009295	NZ_CP019875.1	1177587	1179041	+	1455	IS1182
GCF_002009295	NZ_CP019875.1	1183411	1184867		1457	IS1182
GCF_002009295	NZ_CP019875.1	1187290	1188472	-	1183	IS110
GCF_002009295	NZ_CP019875.1	1191086	1192407	+	1322	IS21
GCF_002009295	NZ_CP019875.1	1194189	1195196	+	1008	IS256
GCF_002009295	NZ_CP019875.1	1194983	1197538	+	2556	IS66
GCF_002009295	NZ_CP019875.1	1209587	1210968	+	1382	IS21
GCF_002009295	NZ_CP019875.1	1211671	1213125		1455	IS1182
GCF_002009295	NZ_CP019875.1	1213972	1215135	+	1164	IS630
GCF_002009295	NZ_CP019875.1	1223608	1225064		1457	IS1182
GCF_002009295	NZ_CP019875.1	1225300	1226754		1455	IS1182
GCF_002009295	NZ_CP019875.1	1226793	1227118	-	326	IS5
GCF_002009295	NZ_CP019875.1	1257580	1259036	+	1457	IS1182
GCF_002009295	NZ_CP019875.1	1269462	1270631		1170	IS630
GCF_002009295	NZ_CP019875.1	1295221	1296589		1369	IS110
GCF_002009295	NZ_CP019875.1	1302122	1303818	-	1697	IS5
GCF_002009295	NZ_CP019875.1	1346280	1347730		1451	IS1182
GCF_002009295	NZ_CP019875.1	1352582	1352803	-	222	IS3
GCF_002009295	NZ_CP019875.1	1508083	1509456	-	1374	IS630
GCF_002009295	NZ_CP019875.1	1513859	1515028		1170	IS630
GCF_002009295	NZ_CP019875.1	1605304	1606672		1369	IS110
GCF_002009295	NZ_CP019875.1	1609659	1611115		1457	IS1182
GCF_002009295	NZ_CP019875.1	1636695	1638151	+	1457	IS1182
GCF_002009295	NZ_CP019875.1	1731087	1731888		802	IS5
GCF_002009295	NZ_CP019875.1	1733570	1735026		1457	IS1182
GCF_002009295	NZ_CP019875.1	1737713	1739169	-	1457	IS1182
GCF_002009295	NZ_CP019875.1	1770376	1771832		1457	IS1182
GCF_002009295	NZ_CP019875.1	1786211	1787012		802	IS5
GCF_002009295	NZ_CP019875.1	1788695	1790149		1455	IS1182
GCF_002009295	NZ_CP019875.1	1816860	1817701	+	842	IS5
GCF_002009295	NZ_CP019875.1	1824996	1826452		1457	IS1182
GCF_002009295	NZ_CP019875.1	1941847	1943016		1170	IS630
GCF_002009295	NZ_CP019875.1	1975507	1976339	-	833	IS5
GCF_002009295	NZ_CP019875.1	1976401	1976614	-	214	IS5
GCF_002009295	NZ_CP019875.1	2015388	2016844	+	1457	IS1182
GCF_002009295	NZ_CP019875.1	2097701	2099069		1369	IS110
GCF_002009295	NZ_CP019875.1	2122943	2123918	-	976	IS1182
GCF_002009295	NZ_CP019875.1	2183362	2185027		1666	IS256
GCF_002009295	NZ_CP019875.1	2184683	2185994		1312	IS256
GCF_002009295	NZ_CP019875.1	2188571	2189740		1170	IS630
GCF_002009295	NZ_CP019875.1	2242060	2243428	+	1369	IS110
GCF_002009295	NZ_CP019875.1	2283400	2284768		1369	IS110
GCF_002009295	NZ_CP019875.1	2339721	2341177		1457	IS1182
GCF_002009295	NZ_CP019875.1	2341174	2342630		1457	IS1182
GCF_002009295	NZ_CP019875.1	2407579	2408761	-	1183	IS3
GCF_002009295	NZ_CP019875.1	2416723	2417030	+	308	IS5
GCF_002009295	NZ_CP019875.1	2417078	2417293	+	216	IS5
GCF_002009295	NZ_CP019875.1	2417300	2418756	+	1457	IS1182
GCF_002009295	NZ_CP019875.1	2418753	2420209	+	1457	IS1182
GCF_002009295	NZ_CP019875.1	2420206	2421054	+	849	IS5
GCF_002009295	NZ_CP019875.1	2426822	2428278		1457	IS1182
GCF_002009295	NZ_CP019875.1	2445783	2446952		1170	IS630
GCF_002009295	NZ_CP019875.1	2458887	2460337		1451	IS1182
GCF_002009295	NZ_CP019875.1	2508564	2510020	-	1457	IS1182
GCF_002009295	NZ_CP019875.1	2595133	2596302	-	1170	IS630
GCF_002009295	NZ_CP019875.1	2890300	2891132	-	833	IS5
GCF_002009295	NZ_CP019875.1	2895325	2896863	-	1539	IS91
GCF_002009295	NZ_CP019875.1	2897262	2898094		833	IS5
GCF_002009295	NZ_CP019875.1	2898018	2899013	-	996	IS3
GCF_002009295	NZ_CP019875.1	2898934	2899200	-	267	IS3
GCF_002009295	NZ_CP019875.1	2899494	2899948		455	IS3
GCF_002009295	NZ_CP019875.1	2901641	2902810		1170	IS630
GCF_002009295	NZ_CP019875.1	2913093	2914262		1170	IS630
GCF_002009295	NZ_CP019875.1	2914806	2915743	+	938	IS5
GCF_002009295	NZ_CP019875.1	2918528	2919717		1190	IS3
GCF_002009295	NZ_CP019875.1	2921844	2923013		1170	IS630
GCF_002009295	NZ_CP019875.1	2923260	2924513	-	1254	IS1182
GCF_002009295	NZ_CP019875.1	2929205	2930162	+	958	IS481
GCF_002009295	NZ_CP019875.1	2930729	2932185		1457	IS1182
GCF_002009295	NZ_CP019875.1	2952777	2953946		1170	IS630
GCF_002009295	NZ_CP019875.1	2956978	2958346		1369	IS110
GCF_002009295	NZ_CP019875.1	3057265	3058592	+	1328	IS21
GCF_002009295	NZ_CP019875.1	3111790	3113238		1449	IS1182
GCF_002009295	NZ_CP019875.1	3125860	3127316		1457	IS1182
GCF_002009295	NZ_CP019875.1	3148319	3150874	-	2556	IS66
GCF_002009295	NZ_CP019875.1	3153395	3154763		1369	IS110
GCF_002009295	NZ_CP019875.1	3156398	3158309	-	1912	IS5
GCF_002009295	NZ_CP019875.1	3159396	3160242	-	847	IS5
GCF_002009295	NZ_CP019875.1	3160240	3161696		1457	IS1182
GCF_002009295	NZ_CP019875.1	3195520	3198074		2555	IS66
GCF_002009295	NZ_CP019875.1	3210492	3211783	-	1292	IS5
GCF_002009295	NZ_CP019875.1	3215658	3217112		1455	IS1182
GCF_002009295	NZ_CP019875.1	3217507	3218339		833	IS5
GCF_002009295	NZ_CP019875.1	3221851	3223027	-	1177	IS5
GCF_002009295	NZ_CP019875.1	3223033	3224124	+	1092	IS3
GCF_002009295	NZ_CP019875.1	3225785	3226584	+	800	IS5
GCF_002009295	NZ_CP019875.1	3231781	3232950		1170	IS630
GCF_002009295	NZ_CP019875.1	3235671	3236668	-	998	IS481
GCF_002009295	NZ_CP019875.1	3237083	3237313	-	231	IS5
GCF_002009295	NZ_CP019875.1	3253411	3254348	+	938	IS5
GCF_002009295	NZ_CP019875.1	3268822	3270147		1326	IS3
GCF_002009295	NZ_CP019875.1	3287913	3288905	+	993	IS5
GCF_002009295	NZ_CP019875.1	3289210	3289694	+	485	IS5
GCF_002009295	NZ_CP019875.1	3292131	3292688	+	558	IS630
GCF_002009295	NZ_CP019875.1	3388237	3389605		1369	IS110
GCF_002009295	NZ_CP019875.1	3393254	3394710		1457	IS1182
GCF_002009295	NZ_CP019875.1	3394478	3395185	+	708	IS1595
GCF_002009295	NZ_CP019875.1	3441446	3442627	+	1182	IS256
GCF_002009295	NZ_CP019877.1	2868	11035		8168	IS5
GCF_002009295	NZ_CP019877.1	21032	22043	-	1012	IS3
GCF_002009295	NZ_CP019877.1	21611	23742	-	2132	IS110
GCF_002009295	NZ_CP019877.1	30504	38665	-	8162	IS5
GCF_002009295	NZ_CP019878.1	13022	13978	+	957	IS1182
GCF_002009295	NZ_CP019878.1	14843	17885	+	3043	IS66
GCF_002009295	NZ_CP019878.1	22535	23852	+	1318	IS256
GCF_002009295	NZ_CP019879.1	78	3777		3700	IS66
GCF_002009295	NZ_CP019879.1	19414	23115	+	3702	IS66
GCF_002009295	NZ_CP019880.1	10691	12147		1457	IS1182
GCF_002009295	NZ_CP019880.1	12622	14078		1457	IS1182
GCF_002009295	NZ_CP019880.1	15912	17368	+	1457	IS1182
GCF_002009295	NZ_CP019880.1	33242	34694		1453	IS1182
GCF_002009295	NZ_CP019880.1	35167	36620		1454	IS1182
GCF_002009295	NZ_CP019880.1	38451	39905		1455	IS1182
GCF_002009295	NZ_CP019881.1	32	1955	-	1924	IS1182
GCF_002009295	NZ_CP019881.1	13556	16098	-	2543	IS1182
GCF_002009295	NZ_CP019881.1	15241	17165		1925	IS1182
GCF_002173515	NZ_CP021467.1	29	1349	+	1321	IS21
GCF_002173515	NZ_CP021467.1	134199	135221	+	1023	IS630
GCF_002173515	NZ_CP021467.1	136288	137045	+	758	IS5
GCF_002173515	NZ_CP021467.1	137038	138164		1127	IS3
GCF_002173515	NZ_CP021467.1	138168	139478		1311	IS3
GCF_002173515	NZ_CP021467.1	158421	159665	-	1245	IS3
GCF_002173515	NZ_CP021467.1	159655	159804	-	150	IS21
GCF_002173515	NZ_CP021467.1	168015	168173	-	159	IS630
GCF_002173515	NZ_CP021467.1	194754	195463	-	710	IS3
GCF_002173515	NZ_CP021467.1	935156	936871	-	1716	ISL3
GCF_002173515	NZ_CP021467.1	960689	961999		1311	IS3
GCF_002173515	NZ_CP021467.1	967284	968594		1311	IS3
GCF_002173515	NZ_CP021467.1	973766	975076		1311	IS3
GCF_002173515	NZ_CP021467.1	976035	977345		1311	IS3
GCF_002173515	NZ_CP021467.1	1486859	1487679	+	821	IS5
GCF_002173515	NZ_CP021467.1	1840172	1841482	+	1311	IS3
GCF_002173515	NZ_CP021467.1	1906443	1907753	+	1311	IS3
GCF_002173515	NZ_CP021467.1	1908851	1909705	-	855	IS5
GCF_002173515	NZ_CP021467.1	1912504	1913722	+	1219	IS3
GCF_002173515	NZ_CP021467.1	2046587	2047441	+	855	IS5
GCF_002173515	NZ_CP021467.1	2212471	2213230	-	760	IS630
GCF_002173515	NZ_CP021467.1	3341382	3342409	+	1028	IS701
GCF_002173515	NZ_CP021467.1	3357967	3359488	-	1522	IS5
GCF_002173515	NZ_CP021468.1	7865	9175		1311	IS3
GCF_002173515	NZ_CP021468.1	25725	27035		1311	IS3
GCF_002173515	NZ_CP021468.1	31485	32789	-	1305	IS5
GCF_002173515	NZ_CP021468.1	46933	48243		1311	IS3
GCF_002173515	NZ_CP021468.1	57751	57903	+	153	IS256
GCF_002173515	NZ_CP021468.1	57902	59212	-	1311	IS3
GCF_002173515	NZ_CP021468.1	59023	59894	+	872	IS256
GCF_002173515	NZ_CP021468.1	61419	62093	-	675	IS5
GCF_002173515	NZ_CP021468.1	62810	64936	+	2127	IS21
GCF_002173515	NZ_CP021468.1	66680	67990		1311	IS3
GCF_002173515	NZ_CP021468.1	77045	78355	-	1311	IS3
GCF_002173515	NZ_CP021468.1	96995	99783	-	2789	IS3
GCF_002173515	NZ_CP021468.1	102382	102648	+	267	IS5
GCF_002173515	NZ_CP021468.1	103660	104336	-	677	IS66
GCF_002173515	NZ_CP021468.1	107068	108378		1311	IS3
GCF_002173515	NZ_CP021468.1	112918	115710	+	2793	IS1182
GCF_002173515	NZ_CP021468.1	119373	121043	-	1671	IS110
GCF_002173515	NZ_CP021468.1	141108	141791	-	684	ISL3
GCF_002173515	NZ_CP021468.1	179232	179414	-	183	IS5
GCF_002173515	NZ_CP021468.1	200066	201262	-	1197	IS3
GCF_002173515	NZ_CP021468.1	201443	202309	+	867	IS5
GCF_002173515	NZ_CP021468.1	242380	243820	+	1441	IS110
GCF_002173515	NZ_CP021468.1	255322	256646	-	1325	IS630
GCF_002173515	NZ_CP021468.1	264613	265437	+	825	IS5
GCF_002173515	NZ_CP021468.1	279072	280382		1311	IS3
GCF_002173515	NZ_CP021468.1	292455	294946	+	2492	IS21
GCF_002173515	NZ_CP021468.1	304661	305971		1311	IS3
GCF_003546645	NZ_CP023036.1	25	2147		2123	IS21
GCF_003546645	NZ_CP023036.1	2236	2994	+	759	IS5
GCF_003546645	NZ_CP023036.1	4881	6122		1242	IS3
GCF_003546645	NZ_CP023036.1	21585	24140	+	2556	IS66
GCF_003546645	NZ_CP023036.1	26919	27647	+	729	IS1595
GCF_003546645	NZ_CP023036.1	29388	30806		1419	IS701
GCF_003546645	NZ_CP023036.1	33962	34679		718	IS3
GCF_003546645	NZ_CP023036.1	34708	35386	+	679	IS3
GCF_003546645	NZ_CP023036.1	35402	37892	+	2491	IS21
GCF_003546645	NZ_CP023036.1	46712	47744		1033	IS3
GCF_003546645	NZ_CP023036.1	48817	49252		436	IS3
GCF_003546645	NZ_CP023036.1	49245	49745		501	IS3
GCF_003546645	NZ_CP023036.1	55290	56528		1239	IS3
GCF_003546645	NZ_CP023036.1	64339	68034		3696	IS3
GCF_003546645	NZ_CP023036.1	72963	73996		1034	IS3
GCF_003546645	NZ_CP023036.1	74067	75023		957	IS3
GCF_003546645	NZ_CP023036.1	75035	77590	-	2556	IS66
GCF_003546645	NZ_CP023036.1	77587	77850	-	264	IS3
GCF_003546645	NZ_CP023036.1	110121	112611	+	2491	IS21
GCF_003546645	NZ_CP023036.1	197082	198853	-	1772	IS21
GCF_003546645	NZ_CP023036.1	313838	314717	+	880	IS5
GCF_003546645	NZ_CP023036.1	340973	342398	+	1426	IS21
GCF_003546645	NZ_CP023036.1	341935	343174	+	1240	IS3
GCF_003546645	NZ_CP023036.1	343130	344596	+	1467	IS21
GCF_003546645	NZ_CP023036.1	952637	953826		1190	IS3
GCF_003546645	NZ_CP023036.1	953884	955196	-	1313	IS3
GCF_003546645	NZ_CP023036.1	969492	969785	-	294	IS5
GCF_003546645	NZ_CP023036.1	970022	972613		2592	IS66
GCF_003546645	NZ_CP023036.1	972652	973890		1239	IS3
GCF_003546645	NZ_CP023036.1	980015	980910		896	IS5
GCF_003546645	NZ_CP023036.1	1123541	1124041	-	501	IS5
GCF_003546645	NZ_CP023036.1	1390267	1391329	-	1063	IS630
GCF_003546645	NZ_CP023036.1	1738870	1741425	-	2556	IS66
GCF_003546645	NZ_CP023036.1	1745887	1747199		1313	IS3
GCF_003546645	NZ_CP023036.1	1751867	1754357	-	2491	IS21
GCF_003546645	NZ_CP023036.1	1760123	1761347		1225	IS3
GCF_003546645	NZ_CP023036.1	1775338	1776577		1240	IS3
GCF_003546645	NZ_CP023036.1	1778061	1779373		1313	IS3
GCF_003546645	NZ_CP023036.1	1779392	1780145	+	754	IS5
GCF_003546645	NZ_CP023036.1	1782598	1783788	+	1191	IS3
GCF_003546645	NZ_CP023036.1	1826578	1828040	+	1463	IS5
GCF_003546645	NZ_CP023036.1	1829407	1830288	+	882	IS5
GCF_003546645	NZ_CP023036.1	1836259	1837571		1313	IS3
GCF_003546645	NZ_CP023036.1	2186363	2188853	-	2491	IS21
GCF_003546645	NZ_CP023036.1	2194473	2197064	-	2592	IS66
GCF_003546645	NZ_CP023036.1	2215227	2216028	+	802	IS5
GCF_003546645	NZ_CP023036.1	2216803	2217639		837	IS5
GCF_003546645	NZ_CP023036.1	2565723	2566591	-	869	IS5
GCF_003546645	NZ_CP023036.1	2570280	2571099	-	820	IS5
GCF_003546645	NZ_CP023036.1	2595422	2596296		875	IS5
GCF_003546645	NZ_CP023036.1	2597758	2598488		731	IS1595
GCF_003546645	NZ_CP023036.1	2664732	2667222		2491	IS21
GCF_003546645	NZ_CP023036.1	2671151	2671983		833	IS5
GCF_003546645	NZ_CP023036.1	2673202	2674039	+	838	IS5
GCF_003546645	NZ_CP023036.1	2674334	2674929	-	596	IS5
GCF_003546645	NZ_CP023036.1	2675775	2677014		1240	IS3
GCF_003546645	NZ_CP023036.1	2680766	2681032	+	267	IS3
GCF_003546645	NZ_CP023036.1	2681196	2681745	+	550	IS3
GCF_003546645	NZ_CP023036.1	2681485	2683333	-	1849	IS110
GCF_003546645	NZ_CP023036.1	2683577	2684423	-	847	IS5
GCF_003546645	NZ_CP023036.1	2692308	2693145	+	838	IS1182
GCF_003546645	NZ_CP023036.1	2694887	2696126		1240	IS3
GCF_003546645	NZ_CP023036.1	2696005	2697940	-	1936	IS5
GCF_003546645	NZ_CP023036.1	2697974	2699430	+	1457	IS1182
GCF_003546645	NZ_CP023036.1	2699462	2700787	+	1326	IS5
GCF_003546645	NZ_CP023036.1	2713488	2714320	-	833	IS5
GCF_003546645	NZ_CP023036.1	2744736	2745797	-	1062	IS1595
GCF_003546645	NZ_CP023036.1	2797472	2798888	+	1417	IS701
GCF_003546645	NZ_CP023036.1	2816842	2818588	-	1747	ISL3
GCF_003546645	NZ_CP023036.1	2818583	2821051	-	2469	IS21
GCF_003546645	NZ_CP023036.1	3084544	3085386	+	843	IS5
GCF_003546645	NZ_CP023036.1	3168969	3170385	+	1417	IS701
GCF_003546645	NZ_CP023036.1	3170384	3171216		833	IS5
GCF_003546645	NZ_CP023036.1	3192354	3192539	+	186	IS21
GCF_003546645	NZ_CP023037.1	30811	31110	+	300	IS5
GCF_003546645	NZ_CP023038.1	11924	12770	+	847	IS5
GCF_003546645	NZ_CP023038.1	14846	16302	+	1457	IS1182
GCF_003546645	NZ_CP023038.1	26078	26924	+	847	IS5
GCF_003546645	NZ_CP023038.1	46648	48248	-	1601	IS66
GCF_003546645	NZ_CP023038.1	47731	49441	-	1711	IS66
GCF_003546645	NZ_CP023038.1	64606	65859	+	1254	IS5
GCF_003546645	NZ_CP023038.1	70243	71553	+	1311	IS3
GCF_003546645	NZ_CP023038.1	85188	86012	-	825	IS5
GCF_003546645	NZ_CP023038.1	93979	95303	+	1325	IS630
GCF_003546645	NZ_CP023038.1	120690	122430	+	1741	ISL3
GCF_003546645	NZ_CP023038.1	151409	154018	+	2610	IS21
GCF_003546645	NZ_CP023038.1	153800	155049	-	1250	IS3
GCF_003546645	NZ_CP023039.1	3592	4835		1244	IS3
GCF_003546645	NZ_CP023039.1	37715	37939	-	225	IS481
GCF_003546645	NZ_CP023039.1	38720	39579	+	860	IS5
GCF_003546645	NZ_CP023039.1	59975	62465		2491	IS21
GCF_003546645	NZ_CP023039.1	70552	73672	-	3121	IS200/IS605
GCF_003546645	NZ_CP023039.1	90917	92186		1270	IS200/IS605
GCF_003546645	NZ_CP023039.1	97444	99375	-	1932	IS66
GCF_003546645	NZ_CP023039.1	99335	100095	-	761	IS66
GCF_003546645	NZ_CP023039.1	100790	102027	-	1238	IS3
GCF_003546645	NZ_CP023039.1	111991	112652	+	662	IS91
GCF_003546645	NZ_CP023039.1	113289	115288	+	2000	IS66
GCF_003546645	NZ_CP023039.1	115562	118052	+	2491	IS21
GCF_003546645	NZ_CP023040.1	7994	11379		3386	IS21
GCF_003546645	NZ_CP023040.1	11522	11683	+	162	IS3
GCF_003546645	NZ_CP023040.1	20677	22074	+	1398	IS110
GCF_003546645	NZ_CP023040.1	22626	25116	+	2491	IS21
GCF_003546645	NZ_CP023040.1	30092	31150	+	1059	IS630
GCF_003546645	NZ_CP023040.1	31188	32695	-	1508	IS66
GCF_003546645	NZ_CP023040.1	32671	33846	-	1176	IS66
GCF_003546645	NZ_CP023040.1	33702	35118	+	1417	IS701
GCF_003546645	NZ_CP023040.1	35381	36704	+	1324	IS5
GCF_003546645	NZ_CP023041.1	4608	5664	-	1057	IS630
GCF_004006375	NZ_CP025269.1	11683	15869		4187	IS110
GCF_004006375	NZ_CP025269.1	14876	17656	-	2781	IS110
GCF_004006375	NZ_CP025269.1	21027	21831		805	new
GCF_004006375	NZ_CP025269.1	22286	22916	-	631	new
GCF_004006375	NZ_CP025269.1	22985	23858	+	874	new
GCF_004006375	NZ_CP025269.1	23656	26337	+	2682	IS21
GCF_004006375	NZ_CP025269.1	27952	29322	+	1371	IS21
GCF_004006375	NZ_CP025269.1	46065	47234		1170	IS630
GCF_004006375	NZ_CP025269.1	60870	63018	-	2149	IS110
GCF_004006375	NZ_CP025269.1	63135	64994	-	1860	IS1380
GCF_004006375	NZ_CP025269.1	67622	68791		1170	IS630
GCF_004006375	NZ_CP025269.1	68778	69059	-	282	IS110
GCF_004006375	NZ_CP025269.1	69818	70666	-	849	IS5
GCF_004006375	NZ_CP025269.1	73884	74730		847	IS5
GCF_004006375	NZ_CP025269.1	75945	77434		1490	IS5
GCF_004006375	NZ_CP025269.1	91247	92093		847	IS5
GCF_004006375	NZ_CP025269.1	93687	94335	+	649	IS3
GCF_004006375	NZ_CP025269.1	101902	103056	+	1155	IS630
GCF_004006375	NZ_CP025269.1	104658	106110		1453	IS1182
GCF_004006375	NZ_CP025269.1	112702	113633	+	932	IS5
GCF_004006375	NZ_CP025269.1	113939	115231		1293	IS5
GCF_004006375	NZ_CP025269.1	122236	123085		850	IS5
GCF_004006375	NZ_CP025269.1	126589	127326	-	738	ISL3
GCF_004006375	NZ_CP025269.1	128472	129861	-	1390	IS110
GCF_004006375	NZ_CP025269.1	147023	147869		847	IS5
GCF_004006375	NZ_CP025269.1	148003	149421	+	1419	IS701
GCF_004006375	NZ_CP025269.1	186269	186502	+	234	IS1182
GCF_004006375	NZ_CP025269.1	192397	193853		1457	IS1182
GCF_004006375	NZ_CP025269.1	233089	234258		1170	IS630
GCF_004006375	NZ_CP025269.1	234363	235655		1293	IS5
GCF_004006375	NZ_CP025269.1	236211	237059	+	849	IS5
GCF_004006375	NZ_CP025269.1	247101	248270		1170	IS630
GCF_004006375	NZ_CP025269.1	251392	252561		1170	IS630
GCF_004006375	NZ_CP025269.1	555133	556587		1455	IS1182
GCF_004006375	NZ_CP025269.1	556599	557492	+	894	IS5
GCF_004006375	NZ_CP025269.1	619523	620977		1455	IS1182
GCF_004006375	NZ_CP025269.1	643456	644625		1170	IS630
GCF_004006375	NZ_CP025269.1	657916	658936		1021	IS630
GCF_004006375	NZ_CP025269.1	673447	674340	+	894	IS5
GCF_004006375	NZ_CP025269.1	688101	689270		1170	IS630
GCF_004006375	NZ_CP025269.1	690075	692548	+	2474	IS21
GCF_004006375	NZ_CP025269.1	700453	701320	+	868	IS5
GCF_004006375	NZ_CP025269.1	712377	713835		1459	IS66
GCF_004006375	NZ_CP025269.1	714181	716757		2577	IS66
GCF_004006375	NZ_CP025269.1	723490	725486		1997	IS66
GCF_004006375	NZ_CP025269.1	725648	727644		1997	IS66
GCF_004006375	NZ_CP025269.1	727781	729453		1673	IS66
GCF_004006375	NZ_CP025269.1	968511	969803		1293	IS5
GCF_004006375	NZ_CP025269.1	969532	970650		1119	IS5
GCF_004006375	NZ_CP025269.1	971698	973152	+	1455	IS1182
GCF_004006375	NZ_CP025269.1	973174	974049		876	IS5
GCF_004006375	NZ_CP025269.1	977736	978629	-	894	IS5
GCF_004006375	NZ_CP025269.1	986761	987930		1170	IS630
GCF_004006375	NZ_CP025269.1	1045596	1046888		1293	IS5
GCF_004006375	NZ_CP025269.1	1046888	1048298		1411	IS1182
GCF_004006375	NZ_CP025269.1	1049484	1051008		1525	IS66
GCF_004006375	NZ_CP025269.1	1110334	1111788	+	1455	IS1182
GCF_004006375	NZ_CP025269.1	1123884	1124759		876	IS5
GCF_004006375	NZ_CP025269.1	1124781	1126235		1455	IS1182
GCF_004006375	NZ_CP025269.1	1137484	1138345	-	862	IS5
GCF_004006375	NZ_CP025269.1	1296460	1298132		1673	IS66
GCF_004006375	NZ_CP025269.1	1478584	1479465		882	IS5
GCF_004006375	NZ_CP025269.1	1506480	1507772		1293	IS5
GCF_004006375	NZ_CP025269.1	1517056	1518033		978	IS5
GCF_004006375	NZ_CP025269.1	1518857	1520529		1673	IS66
GCF_004006375	NZ_CP025269.1	1521457	1523129	+	1673	IS66
GCF_004006375	NZ_CP025269.1	1523180	1523377	-	198	IS5
GCF_004006375	NZ_CP025269.1	1533832	1535001		1170	IS630
GCF_004006375	NZ_CP025269.1	1576203	1576901	-	699	IS5
GCF_004006375	NZ_CP025269.1	1583638	1584949	+	1312	IS3
GCF_004006375	NZ_CP025269.1	1586237	1587909		1673	IS66
GCF_004006375	NZ_CP025269.1	1692873	1693766	+	894	IS5
GCF_004006375	NZ_CP025269.1	1948484	1950156		1673	IS66
GCF_004006375	NZ_CP025269.1	1965806	1967262		1457	IS1182
GCF_004006375	NZ_CP025269.1	2016284	2017159		876	IS5
GCF_004006375	NZ_CP025269.1	2021461	2022785	-	1325	IS110
GCF_004006375	NZ_CP025269.1	2023158	2023427	-	270	IS3
GCF_004006375	NZ_CP025269.1	2040497	2043164		2668	IS21
GCF_004006375	NZ_CP025269.1	2080391	2081993		1603	IS66
GCF_004006375	NZ_CP025269.1	2088167	2089013	-	847	IS5
GCF_004006375	NZ_CP025269.1	2135658	2137112		1455	IS1182
GCF_004006375	NZ_CP025269.1	2176914	2178083		1170	IS630
GCF_004006375	NZ_CP025269.1	2247187	2248356		1170	IS630
GCF_004006375	NZ_CP025269.1	2310021	2311475		1455	IS1182
GCF_004006375	NZ_CP025269.1	2444387	2445796		1410	IS66
GCF_004006375	NZ_CP025269.1	2445576	2446379	+	804	IS5
GCF_004006375	NZ_CP025269.1	2446641	2447520	-	880	IS5
GCF_004006375	NZ_CP025269.1	2488393	2489685		1293	IS5
GCF_004006375	NZ_CP025269.1	2496694	2498366		1673	IS66
GCF_004006375	NZ_CP025269.1	2498090	2499768	-	1679	IS1595
GCF_004006375	NZ_CP025269.1	2499517	2501513		1997	IS66
GCF_004006375	NZ_CP025269.1	2501650	2503322		1673	IS66
GCF_004006375	NZ_CP025269.1	2504794	2505888	+	1095	IS5
GCF_004006375	NZ_CP025269.1	2509973	2510275	-	303	IS5
GCF_004006375	NZ_CP025269.1	2510420	2511943		1524	IS66
GCF_004006375	NZ_CP025269.1	2513058	2513269	-	212	IS5
GCF_004006375	NZ_CP025269.1	2513363	2514819	+	1457	IS1182
GCF_004006375	NZ_CP025269.1	2627229	2629546	+	2318	IS21
GCF_004006375	NZ_CP025269.1	2635007	2636531		1525	IS66
GCF_004006375	NZ_CP025269.1	2638049	2639341	+	1293	IS5
GCF_004006375	NZ_CP025269.1	2641661	2642830	-	1170	IS630
GCF_004006375	NZ_CP025269.1	2645379	2646833		1455	IS1182
GCF_004006375	NZ_CP025269.1	2651242	2652696		1455	IS1182
GCF_004006375	NZ_CP025269.1	2771246	2772139	+	894	IS5
GCF_004006375	NZ_CP025269.1	2987037	2988446		1410	IS66
GCF_004006375	NZ_CP025269.1	3115420	3116829		1410	IS66
GCF_004006375	NZ_CP025269.1	3138203	3139372		1170	IS630
GCF_004006375	NZ_CP025269.1	3151834	3152659	-	826	IS5
GCF_004006375	NZ_CP025269.1	3156765	3157658	-	894	IS5
GCF_004006375	NZ_CP025269.1	3157727	3158747	-	1021	IS630
GCF_004006375	NZ_CP025269.1	3174649	3175943		1295	IS5
GCF_004006375	NZ_CP025269.1	3230545	3231708		1164	IS630
GCF_004006375	NZ_CP025269.1	3246972	3248136		1165	IS5
GCF_004006375	NZ_CP025269.1	3259105	3259980		876	IS5
GCF_004006375	NZ_CP025269.1	3260059	3261222	+	1164	IS630
GCF_004006375	NZ_CP025269.1	3266339	3267232	+	894	IS5
GCF_004006375	NZ_CP025269.1	3286285	3287623	+	1339	IS21
GCF_004006375	NZ_CP025269.1	3348550	3349397		848	IS5
GCF_004006375	NZ_CP025270.1	13	1886		1874	IS66
GCF_004006375	NZ_CP025270.1	2171	4044		1874	IS66
GCF_004006375	NZ_CP025270.1	16711	17007	+	297	IS1380
GCF_004006375	NZ_CP025270.1	18807	19700	+	894	IS5
GCF_004006375	NZ_CP025270.1	19717	20644		928	IS5
GCF_004006375	NZ_CP025270.1	30888	32761		1874	IS66
GCF_004006375	NZ_CP025270.1	40971	43394		2424	IS21
GCF_004006375	NZ_CP025270.1	43428	45664		2237	IS21
GCF_004006375	NZ_CP025270.1	66114	66919	+	806	IS5
GCF_004006375	NZ_CP025270.1	67600	69473		1874	IS66
GCF_004006375	NZ_CP025270.1	69562	70897		1336	IS5
GCF_004006375	NZ_CP025270.1	71134	72580	-	1447	IS110
GCF_004006375	NZ_CP025270.1	74921	78821	+	3901	IS701
GCF_004006375	NZ_CP025270.1	78530	81003		2474	IS21
GCF_004006375	NZ_CP025270.1	85863	87317	+	1455	IS1182
GCF_004006375	NZ_CP025270.1	93485	96430	+	2946	IS66
GCF_004006375	NZ_CP025270.1	100290	101138	-	849	IS5
GCF_004006375	NZ_CP025270.1	101412	103770	-	2359	IS110
GCF_004006375	NZ_CP025270.1	102761	105256	-	2496	IS1380
GCF_004006375	NZ_CP025270.1	116723	118246		1524	IS66
GCF_004006375	NZ_CP025270.1	119271	120845	-	1575	IS5
GCF_004006375	NZ_CP025270.1	125529	126251	-	723	IS66
GCF_004006375	NZ_CP025270.1	127318	128727	+	1410	IS66
GCF_004006375	NZ_CP025270.1	129819	130854	-	1036	IS3
GCF_004006375	NZ_CP025270.1	130872	132036	+	1165	IS630
GCF_004006375	NZ_CP025270.1	132014	132214	-	201	IS3
GCF_004006375	NZ_CP025270.1	134480	135772		1293	IS5
GCF_004006375	NZ_CP025270.1	145209	145394	-	186	IS3
GCF_004006375	NZ_CP025270.1	145453	146297	+	845	IS1182
GCF_004006375	NZ_CP025270.1	146296	148597		2302	IS21
GCF_004006375	NZ_CP025270.1	152336	153628		1293	IS5
GCF_004006375	NZ_CP025270.1	159076	160368	+	1293	IS5
GCF_004006375	NZ_CP025270.1	163739	164491	+	753	IS1182
GCF_004006375	NZ_CP025270.1	171673	172708		1036	IS3
GCF_004006375	NZ_CP025270.1	172683	173130	-	448	IS5
GCF_004006375	NZ_CP025270.1	173097	174029		933	IS5
GCF_004006375	NZ_CP025270.1	175906	176787		882	IS5
GCF_004006375	NZ_CP025270.1	192767	194223		1457	IS1182
GCF_004006375	NZ_CP025270.1	194302	194918	-	617	IS1380
GCF_004006375	NZ_CP025270.1	199331	200779		1449	IS1182
GCF_004006375	NZ_CP025270.1	209377	210546		1170	IS630
GCF_004006375	NZ_CP025270.1	214412	216408		1997	IS66
GCF_004006375	NZ_CP025270.1	216570	218566		1997	IS66
GCF_004006375	NZ_CP025270.1	219270	220439	-	1170	IS630
GCF_004006375	NZ_CP025270.1	222238	223647		1410	IS66
GCF_004006375	NZ_CP025270.1	223741	225857	-	2117	IS21
GCF_004006375	NZ_CP025270.1	225857	226527	+	671	IS1182
GCF_004006375	NZ_CP025270.1	226867	228036	-	1170	IS630
GCF_004006375	NZ_CP025270.1	228686	229855		1170	IS630
GCF_004006375	NZ_CP025270.1	232188	233119	+	932	IS5
GCF_004006375	NZ_CP025270.1	235818	236711		894	IS5
GCF_004006375	NZ_CP025270.1	237602	240075		2474	IS21
GCF_004006375	NZ_CP025270.1	249709	250584		876	IS5
GCF_004006375	NZ_CP025270.1	266240	268598	-	2359	IS110
GCF_004006375	NZ_CP025270.1	272204	273373		1170	IS630
GCF_004006375	NZ_CP025270.1	273360	273620	-	261	IS110
GCF_004006375	NZ_CP025270.1	285001	286309	+	1309	IS3
GCF_004006375	NZ_CP025270.1	300559	301968	+	1410	IS66
GCF_004006375	NZ_CP025270.1	338619	341092	-	2474	IS21
GCF_004006375	NZ_CP025270.1	349361	351509	-	2149	IS200/IS605
GCF_004006375	NZ_CP025270.1	356512	358307		1796	IS200/IS605
GCF_004006375	NZ_CP025270.1	360645	362518		1874	IS66
GCF_004006375	NZ_CP025270.1	362803	364676		1874	IS66
GCF_004348195	NZ_CP036404.1	48	1926	+	1879	IS21
GCF_004348195	NZ_CP036404.1	69128	70440		1313	IS3
GCF_004348195	NZ_CP036404.1	72894	73762	+	869	IS5
GCF_004348195	NZ_CP036404.1	76839	78151	-	1313	IS3
GCF_004348195	NZ_CP036404.1	77767	78849	+	1083	IS5
GCF_004348195	NZ_CP036404.1	78890	79117	+	228	IS5
GCF_004348195	NZ_CP036404.1	91816	93128		1313	IS3
GCF_004348195	NZ_CP036404.1	92653	94336	+	1684	IS5
GCF_004348195	NZ_CP036404.1	94672	95542	+	871	IS5
GCF_004348195	NZ_CP036404.1	95666	95959	-	294	IS3
GCF_004348195	NZ_CP036404.1	106051	107504		1454	IS1182
GCF_004348195	NZ_CP036404.1	107502	108371		870	IS5
GCF_004348195	NZ_CP036404.1	115867	116737	+	871	IS5
GCF_004348195	NZ_CP036404.1	116780	117003	+	224	IS5
GCF_004348195	NZ_CP036404.1	123185	123935	-	751	IS110
GCF_004348195	NZ_CP036404.1	150116	150986		871	IS5
GCF_004348195	NZ_CP036404.1	150983	151850	+	868	IS5
GCF_004348195	NZ_CP036404.1	152985	153852		868	IS5
GCF_004348195	NZ_CP036404.1	158621	159492	-	872	IS5
GCF_004348195	NZ_CP036404.1	518414	520009	-	1596	IS5
GCF_004348195	NZ_CP036404.1	520878	522307	+	1430	IS5
GCF_004348195	NZ_CP036404.1	521923	523235		1313	IS3
GCF_004348195	NZ_CP036404.1	523222	523458	+	237	IS5
GCF_004348195	NZ_CP036404.1	686941	687811	+	871	IS5
GCF_004348195	NZ_CP036404.1	688039	688891		853	IS5
GCF_004348195	NZ_CP036404.1	695797	696616	+	820	IS5
GCF_004348195	NZ_CP036404.1	719756	720449	-	694	IS5
GCF_004348195	NZ_CP036404.1	733146	733331	-	186	IS5
GCF_004348195	NZ_CP036404.1	960238	961562		1325	IS256
GCF_004348195	NZ_CP036404.1	1139645	1140497	+	853	IS5
GCF_004348195	NZ_CP036404.1	1143002	1143856	-	855	IS5
GCF_004348195	NZ_CP036404.1	1489280	1490150	+	871	IS5
GCF_004348195	NZ_CP036404.1	1534017	1534865	+	849	IS5
GCF_004348195	NZ_CP036404.1	1538969	1539837	+	869	IS5
GCF_004348195	NZ_CP036404.1	1635003	1635873		871	IS5
GCF_004348195	NZ_CP036404.1	2280070	2280940	-	871	IS5
GCF_004348195	NZ_CP036404.1	2294941	2295570	-	630	IS5
GCF_004348195	NZ_CP036404.1	2297778	2298515	+	738	IS3
GCF_004348195	NZ_CP036404.1	2314648	2315096	-	449	IS5
GCF_004348195	NZ_CP036404.1	2315234	2316104	-	871	IS5
GCF_004348195	NZ_CP036404.1	2316319	2316947	+	629	IS5
GCF_004348195	NZ_CP036404.1	2317050	2318503	+	1454	IS1182
GCF_004348195	NZ_CP036404.1	2318846	2319517	-	672	IS21
GCF_004348195	NZ_CP036404.1	2321588	2321887	+	300	IS5
GCF_004348195	NZ_CP036404.1	2322171	2322329	-	159	IS66
GCF_004348195	NZ_CP036404.1	2322436	2323580		1145	IS3
GCF_004348195	NZ_CP036404.1	2324288	2325741		1454	IS1182
GCF_004348195	NZ_CP036404.1	2325739	2326608		870	IS5
GCF_004348195	NZ_CP036404.1	2326710	2327583	+	874	IS21
GCF_004348195	NZ_CP036404.1	2331841	2332708		868	IS5
GCF_004348195	NZ_CP036404.1	2332829	2333533	+	705	IS5
GCF_004348195	NZ_CP036404.1	2507902	2509362		1461	IS1182
GCF_004348195	NZ_CP036404.1	2509358	2510226		869	IS5
GCF_004348195	NZ_CP036404.1	2972532	2973400		869	IS5
GCF_004348195	NZ_CP036404.1	2976475	2977799	-	1325	IS256
GCF_004348195	NZ_CP036404.1	3002446	3003590		1145	IS3
GCF_004348195	NZ_CP036404.1	3003896	3004766	-	871	IS5
GCF_004348195	NZ_CP036405.1	139723	141048	+	1326	IS5
GCF_004348195	NZ_CP036405.1	184042	184341	-	300	IS5
GCF_004348195	NZ_CP036405.1	184373	185196	-	824	IS5
GCF_004348195	NZ_CP036405.1	218790	219753	+	964	IS5
GCF_004348195	NZ_CP036406.1	24318	26416	-	2099	IS66
GCF_004348195	NZ_CP036406.1	26126	27740	-	1615	IS66
GCF_004348195	NZ_CP036406.1	27369	29427	-	2059	IS91
GCF_004348195	NZ_CP036406.1	42388	44390		2003	IS91
GCF_004348195	NZ_CP036406.1	58774	60099	+	1326	IS3
GCF_004348195	NZ_CP036406.1	76469	77626	+	1158	IS5
GCF_004348195	NZ_CP036406.1	86235	88725	+	2491	IS21
GCF_004348195	NZ_CP036406.1	88767	89861		1095	IS5
GCF_004348195	NZ_CP036406.1	89856	91180	+	1325	IS256
GCF_004348195	NZ_CP036406.1	104974	106198	+	1225	IS3
GCF_004348195	NZ_CP036406.1	105766	107535	-	1770	ISL3
GCF_004348195	NZ_CP036406.1	109282	110130	+	849	IS5
GCF_004348195	NZ_CP036406.1	115362	117131	+	1770	ISL3
GCF_004348195	NZ_CP036406.1	138778	139242	-	465	IS5
GCF_004348195	NZ_CP036406.1	166558	167316	+	759	IS5
GCF_004348195	NZ_CP036406.1	167149	168367	+	1219	IS3
GCF_004348195	NZ_CP036406.1	168115	169255	-	1141	IS91
GCF_004348195	NZ_CP036406.1	172244	173025	-	782	IS5
GCF_004348195	NZ_CP036408.1	32671	33672	-	1002	IS481
GCF_004348195	NZ_CP036408.1	33667	34526	+	860	IS5
GCF_004348195	NZ_CP036408.1	53123	54521	-	1399	IS3
GCF_009834365	NZ_CP041348.1	89	2034	-	1946	IS21
GCF_009834365	NZ_CP041348.1	128741	128890	+	150	IS5
GCF_009834365	NZ_CP041348.1	130472	131764	-	1293	IS5
GCF_009834365	NZ_CP041348.1	158078	159310		1233	IS3
GCF_009834365	NZ_CP041348.1	159354	160536		1183	IS3
GCF_009834365	NZ_CP041348.1	160597	161210	-	614	IS3
GCF_009834365	NZ_CP041348.1	167863	168917	-	1055	IS630
GCF_009834365	NZ_CP041348.1	169803	172407	-	2605	IS21
GCF_009834365	NZ_CP041348.1	171999	173324		1326	IS3
GCF_009834365	NZ_CP041348.1	255865	256923	-	1059	IS630
GCF_009834365	NZ_CP041348.1	337557	338711	-	1155	IS630
GCF_009834365	NZ_CP041348.1	656458	657783	+	1326	IS3
GCF_009834365	NZ_CP041348.1	741928	742982	-	1055	IS630
GCF_009834365	NZ_CP041348.1	744790	746080	+	1291	IS5
GCF_009834365	NZ_CP041348.1	756465	758195	-	1731	IS5
GCF_009834365	NZ_CP041348.1	940541	941595		1055	IS630
GCF_009834365	NZ_CP041348.1	1096912	1098204		1293	IS5
GCF_009834365	NZ_CP041348.1	1113486	1116071	-	2586	IS66
GCF_009834365	NZ_CP041348.1	1119311	1120679	-	1369	IS110
GCF_009834365	NZ_CP041348.1	1120784	1121715		932	IS5
GCF_009834365	NZ_CP041348.1	1265923	1267215	-	1293	IS5
GCF_009834365	NZ_CP041348.1	1305733	1307058		1326	IS3
GCF_009834365	NZ_CP041348.1	1350057	1350795	+	739	IS1595
GCF_009834365	NZ_CP041348.1	1395542	1396255	-	714	IS5
GCF_009834365	NZ_CP041348.1	1396447	1397741	+	1295	IS5
GCF_009834365	NZ_CP041348.1	1505158	1506526	+	1369	IS110
GCF_009834365	NZ_CP041348.1	1838787	1840112		1326	IS3
GCF_009834365	NZ_CP041348.1	1868834	1870159		1326	IS3
GCF_009834365	NZ_CP041348.1	1952319	1953482	+	1164	IS630
GCF_009834365	NZ_CP041348.1	1975813	1976976		1164	IS630
GCF_009834365	NZ_CP041348.1	2020369	2021300		932	IS5
GCF_009834365	NZ_CP041348.1	2156459	2157513		1055	IS630
GCF_009834365	NZ_CP041348.1	2186869	2187903	-	1035	IS5
GCF_009834365	NZ_CP041348.1	2327786	2329322	-	1537	IS5
GCF_009834365	NZ_CP041348.1	2329317	2330647	+	1331	IS256
GCF_009834365	NZ_CP041348.1	2330937	2332231	+	1295	IS5
GCF_009834365	NZ_CP041348.1	2335794	2336654	+	861	IS5
GCF_009834365	NZ_CP041348.1	2346022	2347076	-	1055	IS630
GCF_009834365	NZ_CP041348.1	2386578	2387741		1164	IS630
GCF_009834365	NZ_CP041348.1	2526001	2527155		1155	IS630
GCF_009834365	NZ_CP041348.1	2536497	2537789	+	1293	IS5
GCF_009834365	NZ_CP041348.1	2539740	2539910	+	171	IS5
GCF_009834365	NZ_CP041348.1	2547289	2548052	-	764	IS5
GCF_009834365	NZ_CP041348.1	2772540	2773740	+	1201	IS21
GCF_009834365	NZ_CP041348.1	2785690	2788275	-	2586	IS66
GCF_009834365	NZ_CP041348.1	2821986	2823145	-	1160	IS3
GCF_009834365	NZ_CP041348.1	3012585	3013514	+	930	IS5
GCF_009834365	NZ_CP041348.1	3352598	3353444	-	847	IS5
GCF_009834365	NZ_CP041348.1	3376714	3377998	+	1285	IS3
GCF_009834365	NZ_CP041348.1	3377570	3378809		1240	IS3
GCF_009834365	NZ_CP041349.1	2290	9461	+	7172	IS5
GCF_009834365	NZ_CP041349.1	30750	31568	-	819	IS630
GCF_009834365	NZ_CP041349.1	73311	74169	-	859	IS5
GCF_009834365	NZ_CP041349.1	74167	75187	+	1021	IS481
GCF_009834365	NZ_CP041349.1	93892	94779	+	888	IS5
GCF_009834365	NZ_CP041349.1	94633	95420		788	IS481
GCF_009834365	NZ_CP041349.1	95475	95654	+	180	IS5
GCF_009834365	NZ_CP041349.1	104221	105440	-	1220	IS3
GCF_009834365	NZ_CP041349.1	106032	106939	+	908	IS630
GCF_009834365	NZ_CP041349.1	113280	115107		1828	IS481
GCF_009834365	NZ_CP041349.1	114955	116446	+	1492	IS110
GCF_009834365	NZ_CP041349.1	118075	118927	-	853	IS5
GCF_009834365	NZ_CP041349.1	119348	120097	+	750	IS5
GCF_009834365	NZ_CP041349.1	125264	126130	-	867	IS5
GCF_009834365	NZ_CP041349.1	126311	127507	+	1197	IS3
GCF_009834365	NZ_CP041349.1	148155	148337	+	183	IS5
GCF_009834365	NZ_CP041349.1	157744	158996	-	1253	IS5
GCF_009834365	NZ_CP041349.1	201721	201996	+	276	IS3
GCF_009834365	NZ_CP041349.1	214403	215647	+	1245	IS3
GCF_009834365	NZ_CP041349.1	226680	233850	+	7171	IS5
GCF_009834365	NZ_CP041350.1	8677	10001		1325	IS256
GCF_009834365	NZ_CP041350.1	11084	12376	+	1293	IS5
GCF_009834365	NZ_CP041350.1	22842	24737	-	1896	IS110
GCF_009834365	NZ_CP041350.1	25873	28711	+	2839	IS3
GCF_009834365	NZ_CP041350.1	44102	46403	-	2302	IS21
GCF_009834365	NZ_CP041350.1	46404	47834	+	1431	IS1182
GCF_009834365	NZ_CP041350.1	56604	57767		1164	IS630
GCF_009834365	NZ_CP041350.1	71987	73799	-	1813	IS110
GCF_009834365	NZ_CP041350.1	73984	75308		1325	IS256
GCF_009834365	NZ_CP041350.1	75119	76199	+	1081	IS5
GCF_009834365	NZ_CP041350.1	86664	87746	+	1083	IS481
GCF_009834365	NZ_CP041350.1	89268	90350	-	1083	IS481
GCF_009834365	NZ_CP041350.1	90351	91200	-	850	IS5
GCF_009834365	NZ_CP041350.1	91209	92638		1430	IS1182
GCF_009834365	NZ_CP041350.1	93160	94484	+	1325	IS256
GCF_009834365	NZ_CP041350.1	99065	100261	-	1197	IS3
GCF_009834365	NZ_CP041350.1	99907	101747	-	1841	IS1182
GCF_009834365	NZ_CP041350.1	101467	102621	-	1155	IS630
GCF_009834365	NZ_CP041350.1	118858	122448	+	3591	IS630
GCF_009834365	NZ_CP041350.1	124092	125174	-	1083	IS481
GCF_009834365	NZ_CP041350.1	138542	139834	-	1293	IS5
GCF_009834365	NZ_CP041350.1	140215	141390	-	1176	IS630
GCF_009834365	NZ_CP041350.1	155550	156907		1358	IS630
GCF_009834365	NZ_CP041350.1	158881	160044	-	1164	IS630
GCF_009834365	NZ_CP041350.1	189297	190621		1325	IS256
GCF_009834365	NZ_CP041351.1	37	781	+	745	IS481
GCF_009834365	NZ_CP041351.1	20257	20518	-	262	IS21
GCF_011611525	NZ_CP050139.1	46980	48397		1418	IS5
GCF_011611525	NZ_CP050139.1	56794	57821	-	1028	IS481
GCF_011611525	NZ_CP050139.1	368235	369124	+	890	IS5
GCF_011611525	NZ_CP050139.1	394620	395051	-	432	ISL3
GCF_011611525	NZ_CP050139.1	400284	401307	-	1024	IS1380
GCF_011611525	NZ_CP050139.1	413783	414622	+	840	IS21
GCF_011611525	NZ_CP050139.1	424925	425394	-	470	IS3
GCF_011611525	NZ_CP050139.1	433817	434677	+	861	IS5
GCF_011611525	NZ_CP050139.1	449089	450052	-	964	IS66
GCF_011611525	NZ_CP050139.1	449644	450611	+	968	IS3
GCF_011611525	NZ_CP050139.1	477104	478135		1032	IS5
GCF_011611525	NZ_CP050139.1	478556	481190	+	2635	IS21
GCF_011611525	NZ_CP050139.1	482286	486352	-	4067	IS5
GCF_011611525	NZ_CP050139.1	490431	491460	+	1030	IS3
GCF_011611525	NZ_CP050139.1	516044	517461		1418	IS5
GCF_011611525	NZ_CP050139.1	948073	949303	-	1231	IS110
GCF_011611525	NZ_CP050139.1	1011178	1012869	+	1692	IS21
GCF_011611525	NZ_CP050139.1	1070992	1071451	-	460	IS5
GCF_011611525	NZ_CP050139.1	1097144	1099712	+	2569	IS21
GCF_011611525	NZ_CP050139.1	1177247	1178093	-	847	IS5
GCF_011611525	NZ_CP050139.1	1183684	1184009	+	326	IS5
GCF_011611525	NZ_CP050139.1	1193084	1193263	+	180	IS630
GCF_011611525	NZ_CP050139.1	1193250	1194580	-	1331	IS256
GCF_011611525	NZ_CP050139.1	1195515	1196923		1409	IS5
GCF_011611525	NZ_CP050139.1	1196948	1197130	-	183	IS5
GCF_011611525	NZ_CP050139.1	1308381	1310872	+	2492	IS21
GCF_011611525	NZ_CP050139.1	1384683	1385918	+	1236	IS5
GCF_011611525	NZ_CP050139.1	1412326	1413743		1418	IS5
GCF_011611525	NZ_CP050139.1	1416588	1417746		1159	IS5
GCF_011611525	NZ_CP050139.1	1426903	1427796		894	IS5
GCF_011611525	NZ_CP050139.1	1526030	1526923	-	894	IS5
GCF_011611525	NZ_CP050139.1	2043980	2044725	-	746	IS1595
GCF_011611525	NZ_CP050139.1	2047043	2047213	-	171	IS5
GCF_011611525	NZ_CP050139.1	2047321	2048971	+	1651	IS21
GCF_011611525	NZ_CP050139.1	2049546	2049800	-	255	IS481
GCF_011611525	NZ_CP050139.1	2217159	2218317		1159	IS5
GCF_011611525	NZ_CP050139.1	2355108	2356568	+	1461	IS110
GCF_011611525	NZ_CP050139.1	2615482	2615822	-	341	IS5
GCF_011611525	NZ_CP050139.1	2615778	2616752		975	IS5
GCF_011611525	NZ_CP050139.1	2619866	2621062	-	1197	IS3
GCF_011611525	NZ_CP050139.1	2632131	2633323		1193	IS3
GCF_011611525	NZ_CP050139.1	2637150	2638015	+	866	IS5
GCF_011611525	NZ_CP050139.1	2741375	2741834	-	460	IS5
GCF_011611525	NZ_CP050139.1	2952666	2953824		1159	IS5
GCF_011611525	NZ_CP050139.1	3003888	3004792	+	905	IS5
GCF_011611525	NZ_CP050139.1	3049544	3051004	+	1461	IS110
GCF_011611525	NZ_CP050139.1	3081754	3082331	-	578	IS5
GCF_011611525	NZ_CP050139.1	3249807	3250806	+	1000	IS5
GCF_011611525	NZ_CP050139.1	3257626	3259149	+	1524	IS5
GCF_011611525	NZ_CP050139.1	3311934	3312107	-	174	IS5
GCF_011611525	NZ_CP050139.1	3312994	3314107	-	1114	IS110
GCF_011611525	NZ_CP050139.1	3324971	3326431	-	1461	IS110
GCF_011611525	NZ_CP050139.1	3327674	3328988	-	1315	IS3
GCF_011611525	NZ_CP050139.1	3334286	3335596		1311	IS3
GCF_011611525	NZ_CP050139.1	3343759	3344603		845	IS5
GCF_011611525	NZ_CP050139.1	3354273	3355166	-	894	IS5
GCF_011611525	NZ_CP050139.1	3375729	3376262	+	534	IS1182
GCF_011611525	NZ_CP050139.1	3383454	3384865		1412	IS110
GCF_011611525	NZ_CP050139.1	3384800	3385585	+	786	IS66
GCF_011611525	NZ_CP050139.1	3385661	3386774	+	1114	IS110
GCF_011611525	NZ_CP050139.1	3406989	3407835		847	IS5
GCF_011611525	NZ_CP050139.1	3454318	3455539	+	1222	IS3
GCF_011611525	NZ_CP050139.1	3457465	3458882		1418	IS5
GCF_011611525	NZ_CP050139.1	3464996	3466236	+	1241	IS3
GCF_011611525	NZ_CP050139.1	3475513	3476337	-	825	IS5
GCF_011611525	NZ_CP050139.1	3484863	3486163	+	1301	IS5
GCF_011611525	NZ_CP050139.1	3485999	3487327	-	1329	IS66
GCF_011611525	NZ_CP050139.1	3518464	3518718	+	255	IS1182
GCF_011611525	NZ_CP050139.1	3561163	3562848	-	1686	IS5
GCF_011611525	NZ_CP050139.1	3562381	3563538	-	1158	IS5
GCF_011611525	NZ_CP050139.1	3566954	3568112		1159	IS5
GCF_011611525	NZ_CP050139.1	3590483	3591040	+	558	IS5
GCF_011611525	NZ_CP050141.1	283	1037	-	755	IS1380
GCF_014725815	NZ_CP061369.1	52847	58910	-	6064	IS481
GCF_014725815	NZ_CP061369.1	366344	367237	+	894	IS5
GCF_014725815	NZ_CP061369.1	392952	394760	-	1809	ISL3
GCF_014725815	NZ_CP061369.1	397875	398629	-	755	IS1380
GCF_014725815	NZ_CP061369.1	410980	412161	+	1182	IS110
GCF_014725815	NZ_CP061369.1	422496	422965	-	470	IS3
GCF_014725815	NZ_CP061369.1	431388	432248	+	861	IS5
GCF_014725815	NZ_CP061369.1	446660	447623	-	964	IS66
GCF_014725815	NZ_CP061369.1	447215	448182	+	968	IS3
GCF_014725815	NZ_CP061369.1	474675	475706		1032	IS5
GCF_014725815	NZ_CP061369.1	476127	478761	+	2635	IS21
GCF_014725815	NZ_CP061369.1	479857	483923	-	4067	IS5
GCF_014725815	NZ_CP061369.1	487421	490040	+	2620	IS3
GCF_014725815	NZ_CP061369.1	500647	501540	+	894	IS5
GCF_014725815	NZ_CP061369.1	945252	946482	-	1231	IS110
GCF_014725815	NZ_CP061369.1	1073051	1073944	-	894	IS5
GCF_014725815	NZ_CP061369.1	1099637	1102205	+	2569	IS21
GCF_014725815	NZ_CP061369.1	1179409	1180255	-	847	IS5
GCF_014725815	NZ_CP061369.1	1185846	1186171	+	326	IS5
GCF_014725815	NZ_CP061369.1	1195246	1195425	+	180	IS630
GCF_014725815	NZ_CP061369.1	1195412	1196742	-	1331	IS256
GCF_014725815	NZ_CP061369.1	1197677	1199085		1409	IS5
GCF_014725815	NZ_CP061369.1	1199110	1199292	-	183	IS5
GCF_014725815	NZ_CP061369.1	1332745	1335236	+	2492	IS21
GCF_014725815	NZ_CP061369.1	1409464	1410357	+	894	IS5
GCF_014725815	NZ_CP061369.1	1448196	1449089		894	IS5
GCF_014725815	NZ_CP061369.1	1547323	1548216	-	894	IS5
GCF_014725815	NZ_CP061369.1	1813636	1814529		894	IS5
GCF_014725815	NZ_CP061369.1	1825628	1826521		894	IS5
GCF_014725815	NZ_CP061369.1	2066150	2066895	-	746	IS1595
GCF_014725815	NZ_CP061369.1	2069213	2069383	-	171	IS5
GCF_014725815	NZ_CP061369.1	2070172	2070426	-	255	IS481
GCF_014725815	NZ_CP061369.1	2374332	2375870	+	1539	IS110
GCF_014725815	NZ_CP061369.1	2634781	2635121	-	341	IS5
GCF_014725815	NZ_CP061369.1	2635260	2636319	+	1060	IS21
GCF_014725815	NZ_CP061369.1	2639165	2640361	-	1197	IS3
GCF_014725815	NZ_CP061369.1	2651430	2652622		1193	IS3
GCF_014725815	NZ_CP061369.1	2656473	2659931	+	3459	IS5
GCF_014725815	NZ_CP061369.1	2744077	2744970	+	894	IS5
GCF_014725815	NZ_CP061369.1	2763553	2764446	-	894	IS5
GCF_014725815	NZ_CP061369.1	2846036	2846218	+	183	IS66
GCF_014725815	NZ_CP061369.1	3029147	3030040	+	894	IS5
GCF_014725815	NZ_CP061369.1	3074750	3076288	+	1539	IS110
GCF_014725815	NZ_CP061369.1	3107035	3107612	-	578	IS5
GCF_014725815	NZ_CP061369.1	3174852	3176390	+	1539	IS110
GCF_014725815	NZ_CP061369.1	3275836	3276729	+	894	IS5
GCF_014725815	NZ_CP061369.1	3283841	3285364	+	1524	IS5
GCF_014725815	NZ_CP061369.1	3330700	3330873	-	174	IS5
GCF_014725815	NZ_CP061369.1	3331518	3332977	-	1460	IS110
GCF_014725815	NZ_CP061369.1	3343830	3345290	-	1461	IS110
GCF_014725815	NZ_CP061369.1	3346533	3347847	-	1315	IS3
GCF_014725815	NZ_CP061369.1	3353145	3354455		1311	IS3
GCF_014725815	NZ_CP061369.1	3367101	3367945		845	IS5
GCF_014725815	NZ_CP061369.1	3378130	3379023	-	894	IS5
GCF_014725815	NZ_CP061369.1	3397845	3398378	+	534	IS1182
GCF_014725815	NZ_CP061369.1	3425179	3426025		847	IS5
GCF_014725815	NZ_CP061369.1	3478687	3484750		6064	IS481
GCF_014725815	NZ_CP061369.1	3493202	3494423	+	1222	IS3
GCF_014725815	NZ_CP061369.1	3502570	3503810	+	1241	IS3
GCF_014725815	NZ_CP061369.1	3511451	3511862	-	412	IS5
GCF_014725815	NZ_CP061369.1	3520407	3521844	+	1438	IS5
GCF_014725815	NZ_CP061369.1	3522475	3523215	+	741	IS110
GCF_014725815	NZ_CP061369.1	3523276	3524058	-	783	IS3
GCF_014725815	NZ_CP061369.1	3523741	3524765	+	1025	IS481
GCF_014725815	NZ_CP061369.1	3531082	3531975	-	894	IS5
GCF_014725815	NZ_CP061369.1	3533650	3534543	-	894	IS5
GCF_014725815	NZ_CP061369.1	3561897	3562151	+	255	IS1182
GCF_014725815	NZ_CP061369.1	3603927	3607409		3483	IS5
GCF_014725815	NZ_CP061369.1	3606590	3609228	+	2639	IS3
GCF_014725815	NZ_CP061370.1	17708	18780	-	1073	IS21
GCF_014725815	NZ_CP061372.1	9501	9755	+	255	IS110
GCF_019052775	NZ_JAHQRM010000001.1	20610	21850	-	1241	IS5
GCF_019052775	NZ_JAHQRM010000001.1	30523	31354	-	832	IS5
GCF_019052775	NZ_JAHQRM010000012.1	99660	99914	-	255	IS110
GCF_019052775	NZ_JAHQRM010000017.1	83536	83652	-	117	IS5
GCF_019052775	NZ_JAHQRM010000018.1	9414	10266	+	853	IS5
GCF_019052775	NZ_JAHQRM010000018.1	10075	11148	+	1074	IS5
GCF_019052775	NZ_JAHQRM010000018.1	11761	13923	+	2163	IS66
GCF_019052775	NZ_JAHQRM010000018.1	15037	17516	-	2480	IS66
GCF_019052775	NZ_JAHQRM010000018.1	63910	64449	+	540	IS5
GCF_019052775	NZ_JAHQRM010000018.1	64388	65747	+	1360	IS256
GCF_019052775	NZ_JAHQRM010000019.1	2	118	+	117	IS5
GCF_019052775	NZ_JAHQRM010000021.1	3580	5553	+	1974	IS21
GCF_019052775	NZ_JAHQRM010000023.1	500	1052	+	553	IS5
GCF_019052775	NZ_JAHQRM010000023.1	50534	51399	+	866	IS5
GCF_019052775	NZ_JAHQRM010000023.1	52111	52592	+	482	IS5
GCF_019052775	NZ_JAHQRM010000023.1	61428	62267	-	840	IS5
GCF_019052775	NZ_JAHQRM010000023.1	62222	62404	-	183	IS5
GCF_019052775	NZ_JAHQRM010000023.1	63971	64084	-	114	IS5
GCF_019052775	NZ_JAHQRM010000031.1	15755	16951	-	1197	IS3
GCF_019052775	NZ_JAHQRM010000031.1	17132	17998	+	867	IS5
GCF_019052775	NZ_JAHQRM010000033.1	1	150	-	150	IS5
GCF_019052775	NZ_JAHQRM010000033.1	13159	14067	-	909	IS5
GCF_019052775	NZ_JAHQRM010000033.1	17937	19200	+	1264	IS21
GCF_019052775	NZ_JAHQRM010000044.1	20580	21739	+	1160	IS5
GCF_019052775	NZ_JAHQRM010000045.1	2	115	+	114	IS5
GCF_019052775	NZ_JAHQRM010000046.1	8208	9261	+	1054	IS5
GCF_019052775	NZ_JAHQRM010000052.1	1	117	+	117	IS5
GCF_019052775	NZ_JAHQRM010000053.1	124	1173	-	1050	IS5
GCF_019052775	NZ_JAHQRM010000053.1	7568	8422	-	855	IS5
GCF_019052775	NZ_JAHQRM010000053.1	11075	12200	+	1126	IS5
GCF_019052775	NZ_JAHQRM010000055.1	4551	6288	-	1738	IS3
GCF_019052775	NZ_JAHQRM010000056.1	4364	6047	-	1684	IS3
GCF_019052775	NZ_JAHQRM010000060.1	3	113	+	111	IS5
GCF_019052775	NZ_JAHQRM010000060.1	7673	8535	-	863	IS5
GCF_019052775	NZ_JAHQRM010000061.1	1	117	+	117	IS5
GCF_019052775	NZ_JAHQRM010000061.1	9348	9458	-	111	IS5
GCF_019052775	NZ_JAHQRM010000062.1	2	112	+	111	IS5
GCF_019052775	NZ_JAHQRM010000063.1	2468	3335	+	868	IS5
GCF_019052775	NZ_JAHQRM010000063.1	6348	7781	+	1434	IS110
GCF_019052775	NZ_JAHQRM010000072.1	3	113	+	111	IS5
GCF_019052775	NZ_JAHQRM010000075.1	3	116	+	114	IS5
GCF_019052775	NZ_JAHQRM010000075.1	123	990	+	868	IS5
GCF_019052775	NZ_JAHQRM010000076.1	2048	2915	-	868	IS5
GCF_019052775	NZ_JAHQRM010000083.1	147	2290	+	2144	IS21
GCF_019052775	NZ_JAHQRM010000084.1	865	1826	-	962	IS3
GCF_019052775	NZ_JAHQRM010000088.1	2	1312	+	1311	IS3
GCF_019052775	NZ_JAHQRM010000089.1	1	1293	-	1293	IS5
GCF_019052775	NZ_JAHQRM010000090.1	2	1292	-	1291	IS5
GCF_019052775	NZ_JAHQRM010000091.1	2	115	+	114	IS5
GCF_019052775	NZ_JAHQRM010000094.1	1	847	-	847	IS5
GCF_019052775	NZ_JAHQRM010000096.1	1	833	+	833	IS5
GCF_019052775	NZ_JAHQRM010000097.1	101	679	+	579	IS5
GCF_019052775	NZ_JAHQRM010000150.1	140	415	-	276	IS3
GCF_019052775	NZ_JAHQRM010000171.1	77	246	+	170	IS3
GCF_019052775	NZ_JAHQRM010000176.1	1	150	-	150	IS5
GCF_019052775	NZ_JAHQRM010000181.1	3	116	+	114	IS5
GCF_019052775	NZ_JAHQRM010000182.1	3	116	+	114	IS5
GCF_019052775	NZ_JAHQRM010000183.1	3	211	+	209	IS21
GCF_019052775	NZ_JAHQRM010000184.1	3	113	+	111	IS5
GCF_019052775	NZ_JAHQRM010000185.1	130	243	-	114	IS5
GCF_029229465	NZ_CP117858.1	16026	16277	+	252	IS3
GCF_029229465	NZ_CP117858.1	16153	17119	-	967	IS630
GCF_029229465	NZ_CP117858.1	22605	23820	-	1216	IS5
GCF_029229465	NZ_CP117858.1	23640	24835	-	1196	IS3
GCF_029229465	NZ_CP117858.1	34487	35856	+	1370	IS1380
GCF_029229465	NZ_CP117858.1	35932	37299	+	1368	IS110
GCF_029229465	NZ_CP117858.1	37480	37745	+	266	IS3
GCF_029229465	NZ_CP117858.1	40821	45937	-	5117	IS66
GCF_029229465	NZ_CP117858.1	45642	46532	+	891	IS3
GCF_029229465	NZ_CP117858.1	46486	47212	-	727	IS3
GCF_029229465	NZ_CP117858.1	61821	62669	-	849	IS5
GCF_029229465	NZ_CP117858.1	70583	71913	-	1331	IS256
GCF_029229465	NZ_CP117858.1	78694	80511	+	1818	IS5
GCF_029229465	NZ_CP117858.1	83131	84293	+	1163	IS630
GCF_029229465	NZ_CP117858.1	84337	85489	+	1153	IS66
GCF_029229465	NZ_CP117858.1	85471	86998	-	1528	IS4
GCF_029229465	NZ_CP117858.1	86997	89487	-	2491	IS66
GCF_029229465	NZ_CP117858.1	89466	89741	-	276	IS5
GCF_029229465	NZ_CP117858.1	89988	90886	-	899	IS630
GCF_029229465	NZ_CP117858.1	90870	93213		2344	IS66
GCF_029229465	NZ_CP117858.1	96131	96454	-	324	IS256
GCF_029229465	NZ_CP117858.1	96550	97860	-	1311	IS3
GCF_029229465	NZ_CP117858.1	97622	98427	-	806	IS630
GCF_029229465	NZ_CP117858.1	100173	101054	+	882	IS110
GCF_029229465	NZ_CP117858.1	146022	147490	-	1469	IS5
GCF_029229465	NZ_CP117859.1	25968	26793		826	IS5
GCF_029229465	NZ_CP117859.1	31485	32332		848	IS5
GCF_029229465	NZ_CP117859.1	41295	42605	-	1311	IS3
GCF_029229465	NZ_CP117859.1	43247	46505	-	3259	IS5
GCF_029229465	NZ_CP117859.1	45997	48916		2920	IS5
GCF_029229465	NZ_CP117859.1	63118	64427		1310	IS3
GCF_029229465	NZ_CP117859.1	72226	73509	-	1284	IS21
GCF_029229465	NZ_CP117859.1	88916	90091	-	1176	IS630
GCF_029229465	NZ_CP117859.1	94457	94750	-	294	IS5
GCF_029229465	NZ_CP117859.1	97167	99499	-	2333	IS6
GCF_029229465	NZ_CP117859.1	102028	103110		1083	new
GCF_029229465	NZ_CP117859.1	107520	109153	-	1634	IS1380
GCF_029229465	NZ_CP117859.1	111197	111735	+	539	IS5
GCF_029229465	NZ_CP117859.1	111628	112930		1303	IS3
GCF_029229465	NZ_CP117859.1	113886	114583	+	698	IS5
GCF_029229465	NZ_CP117859.1	121256	122314	+	1059	IS630
GCF_029229465	NZ_CP117859.1	124510	125820		1311	IS3
GCF_029229465	NZ_CP117859.1	129440	130893	+	1454	IS1182
GCF_029229465	NZ_CP117859.1	131295	132163	-	869	IS5
GCF_029229465	NZ_CP117859.1	149693	150985	-	1293	IS5
GCF_029229465	NZ_CP117859.1	155144	155992	+	849	IS5
GCF_029229465	NZ_CP117859.1	156983	158603	-	1621	IS1380
GCF_029229465	NZ_CP117859.1	169227	170847	-	1621	IS1380
GCF_029229465	NZ_CP117859.1	214834	215700	+	867	IS5
GCF_029229465	NZ_CP117859.1	217452	220425	-	2974	IS3
GCF_029229465	NZ_CP117859.1	220405	220674	-	270	IS3
GCF_029229465	NZ_CP117859.1	220885	221531	+	647	IS256
GCF_029229465	NZ_CP117859.1	229330	230263	+	934	IS5
GCF_029229465	NZ_CP117859.1	250404	251620	+	1217	IS110
GCF_029229465	NZ_CP117859.1	252199	254160	-	1962	IS110
GCF_029229465	NZ_CP117860.1	11189	11695	+	507	IS5
GCF_029229465	NZ_CP117860.1	11769	12593		825	IS5
GCF_029229465	NZ_CP117860.1	27070	28395	-	1326	IS3
GCF_029229465	NZ_CP117860.1	29029	29859	-	831	IS5
GCF_029229465	NZ_CP117860.1	31453	32283		831	IS5
GCF_029229465	NZ_CP117860.1	33868	34696		829	IS5
GCF_029229465	NZ_CP117861.1	91093	92175		1083	IS481
GCF_029229465	NZ_CP117861.1	92267	93972	+	1706	IS110
GCF_029229465	NZ_CP117861.1	94131	95497	-	1367	IS110
GCF_029229465	NZ_CP117861.1	95239	97398	-	2160	IS1380
GCF_029229465	NZ_CP117861.1	97574	98631	-	1058	IS630
GCF_029229465	NZ_CP117861.1	99684	101599	+	1916	IS66
GCF_029229465	NZ_CP117861.1	142041	142986		946	new
GCF_029229465	NZ_CP117861.1	153804	154697		894	IS5
GCF_029229465	NZ_CP117861.1	158243	159439	+	1197	IS3
GCF_029229465	NZ_CP117861.1	452877	454169	-	1293	IS5
GCF_029229465	NZ_CP117861.1	456422	458923		2502	IS66
GCF_029229465	NZ_CP117861.1	509430	510296	-	867	IS5
GCF_029229465	NZ_CP117861.1	616006	616899		894	IS5
GCF_029229465	NZ_CP117861.1	1082425	1083318		894	IS5
GCF_029229465	NZ_CP117861.1	1539742	1542242	-	2501	IS66
GCF_029229465	NZ_CP117861.1	1701373	1703349	+	1977	IS21
GCF_029229465	NZ_CP117861.1	1780676	1781968	-	1293	IS5
GCF_029229465	NZ_CP117861.1	1817736	1818582	+	847	IS5
GCF_029229465	NZ_CP117861.1	1818905	1819798	-	894	IS5
GCF_029229465	NZ_CP117861.1	1821108	1822517	-	1410	IS701
GCF_029229465	NZ_CP117861.1	1826827	1827902	-	1076	IS5
GCF_029229465	NZ_CP117861.1	1828728	1830045	+	1318	IS110
GCF_029229465	NZ_CP117861.1	1830222	1832137		1916	IS66
GCF_029229465	NZ_CP117861.1	1832359	1832613	+	255	IS110
GCF_029229465	NZ_CP117861.1	1834588	1835898	+	1311	IS3
GCF_029229465	NZ_CP117861.1	1836874	1837722		849	IS5
GCF_029229465	NZ_CP117861.1	1966737	1967212	-	476	IS5
GCF_029229465	NZ_CP117861.1	2147067	2147921	+	855	IS5
GCF_029229465	NZ_CP117861.1	2156613	2157467		855	IS5
GCF_029229465	NZ_CP117861.1	2164463	2165773		1311	IS3
GCF_029229465	NZ_CP117861.1	2380932	2381990		1059	IS630
GCF_029229465	NZ_CP117861.1	2487197	2488043		847	IS5
GCF_029229465	NZ_CP117861.1	2668098	2669180	+	1083	IS481
GCF_029229465	NZ_CP117861.1	2681567	2684067	+	2501	IS66
GCF_029229465	NZ_CP117861.1	2684177	2685097	-	921	IS5
GCF_029229465	NZ_CP117861.1	2692215	2693369		1155	IS630
GCF_029229465	NZ_CP117861.1	2695995	2697174	+	1180	IS5
GCF_029229465	NZ_CP117861.1	2699175	2700467	+	1293	IS5
GCF_029229465	NZ_CP117861.1	2732301	2733167	-	867	IS5
GCF_029229465	NZ_CP117861.1	2735788	2736696	-	909	IS5
GCF_029229465	NZ_CP117861.1	2740425	2741581	+	1157	IS21
GCF_029229465	NZ_CP117861.1	2999550	3000704	+	1155	IS630
GCF_029229465	NZ_CP117861.1	3043505	3044350		846	IS5
GCF_029229465	NZ_CP117861.1	3479000	3479893		894	IS5
GCF_029229465	NZ_CP117862.1	12710	15210		2501	IS3
GCF_029229465	NZ_CP117862.1	25678	33478	-	7801	IS1380
GCF_029229465	NZ_CP117862.1	64430	66933	-	2504	IS3
GCF_029229465	NZ_CP117862.1	77398	85197	-	7800	IS1380
GCF_029229505	NZ_CP118672.1	5295	6255	+	961	IS66
GCF_029229505	NZ_CP118673.1	89	1692	-	1604	IS66
GCF_029229505	NZ_CP118673.1	1722	2618	-	897	IS66
GCF_029229505	NZ_CP118673.1	26084	27178	+	1095	IS5
GCF_029229505	NZ_CP118673.1	53282	60584	-	7303	new
GCF_029229505	NZ_CP118673.1	89147	90753	+	1607	IS630
GCF_029229505	NZ_CP118673.1	108346	115644		7299	new
GCF_029229505	NZ_CP118673.1	115151	116542	+	1392	IS5
GCF_029229505	NZ_CP118673.1	124420	126599	+	2180	IS5
GCF_029229505	NZ_CP118673.1	129372	130237	-	866	IS5
GCF_029229505	NZ_CP118673.1	130279	131308	+	1030	IS5
GCF_029229505	NZ_CP118673.1	132704	133834	+	1131	IS110
GCF_029229505	NZ_CP118673.1	133448	135290	+	1843	IS21
GCF_029229505	NZ_CP118673.1	135077	136319	+	1243	IS21
GCF_029229505	NZ_CP118673.1	135931	137071	+	1141	IS91
GCF_029229505	NZ_CP118673.1	140880	141792		913	IS5
GCF_029229505	NZ_CP118674.1	16715	18124	+	1410	IS66
GCF_029229505	NZ_CP118674.1	17894	19493	+	1600	IS66
GCF_029229505	NZ_CP118675.1	1	2489		2489	IS21
GCF_029229505	NZ_CP118675.1	31774	32697	-	924	IS1595
GCF_029229505	NZ_CP118675.1	44470	45843	+	1374	IS630
GCF_029229505	NZ_CP118675.1	201153	201374	+	222	IS3
GCF_029229505	NZ_CP118675.1	248685	250381	+	1697	IS5
GCF_029229505	NZ_CP118675.1	361941	364495	+	2555	IS66
GCF_029229505	NZ_CP118675.1	504888	507379		2492	IS21
GCF_029229505	NZ_CP118675.1	638675	639449	+	775	IS5
GCF_029229505	NZ_CP118675.1	640926	641774	+	849	IS5
GCF_029229505	NZ_CP118675.1	645347	646390	+	1044	IS3
GCF_029229505	NZ_CP118675.1	665151	666605	+	1455	IS3
GCF_029229505	NZ_CP118675.1	784775	786201	+	1427	IS5
GCF_029229505	NZ_CP118675.1	793352	795842	-	2491	IS21
GCF_029229505	NZ_CP118675.1	807434	808266	-	833	IS5
GCF_029229505	NZ_CP118675.1	1050279	1051513	+	1235	IS5
GCF_029229505	NZ_CP118675.1	1065677	1066509	-	833	IS5
GCF_029229505	NZ_CP118675.1	1114077	1114905		829	IS5
GCF_029229505	NZ_CP118675.1	1191109	1191941		833	IS5
GCF_029229505	NZ_CP118675.1	1233337	1234272	-	936	IS5
GCF_029229505	NZ_CP118675.1	1236042	1236843		802	IS5
GCF_029229505	NZ_CP118675.1	1252035	1253343	+	1309	IS5
GCF_029229505	NZ_CP118675.1	1280311	1280970	-	660	IS1595
GCF_029229505	NZ_CP118675.1	1322640	1323374	+	735	IS481
GCF_029229505	NZ_CP118675.1	1471884	1472635	-	752	IS1595
GCF_029229505	NZ_CP118675.1	1477093	1478509	+	1417	IS701
GCF_029229505	NZ_CP118675.1	1546719	1549209	-	2491	IS21
GCF_029229505	NZ_CP118675.1	1551006	1551798	-	793	IS5
GCF_029229505	NZ_CP118675.1	1563468	1563952	-	485	IS5
GCF_029229505	NZ_CP118675.1	1564257	1565249	-	993	IS5
GCF_029229505	NZ_CP118675.1	1583015	1584340		1326	IS3
GCF_029229505	NZ_CP118675.1	1589249	1589377	+	129	IS5
GCF_029229505	NZ_CP118675.1	1598814	1599751	-	938	IS5
GCF_029229505	NZ_CP118675.1	1615337	1616165	+	829	IS5
GCF_029229505	NZ_CP118675.1	1616494	1617491	+	998	IS481
GCF_029229505	NZ_CP118675.1	1625277	1626185	-	909	IS5
GCF_029229505	NZ_CP118675.1	1625820	1627481	-	1662	IS630
GCF_029229505	NZ_CP118675.1	1627764	1628972	-	1209	IS3
GCF_029229505	NZ_CP118675.1	1633652	1634484	-	833	IS5
GCF_029229505	NZ_CP118675.1	1637946	1638741	+	796	IS5
GCF_029229505	NZ_CP118675.1	1638831	1640187	-	1357	IS5
GCF_029229505	NZ_CP118675.1	1639746	1642303		2558	IS66
GCF_029229505	NZ_CP118675.1	1642590	1643427	-	838	IS481
GCF_029229505	NZ_CP118675.1	1647360	1647917	+	558	IS5
GCF_029229505	NZ_CP118675.1	1647692	1648533	+	842	IS66
GCF_029229505	NZ_CP118675.1	1722882	1724209	-	1328	IS21
GCF_029229505	NZ_CP118675.1	1830102	1832096	-	1995	IS5
GCF_029229505	NZ_CP118675.1	1850419	1851376	-	958	IS481
GCF_029229505	NZ_CP118675.1	1852966	1855456	+	2491	IS21
GCF_029229505	NZ_CP118675.1	1863811	1864590		780	IS3
GCF_029229505	NZ_CP118675.1	1864659	1864925	+	267	IS3
GCF_029229505	NZ_CP118675.1	1864846	1865841	+	996	IS3
GCF_029229505	NZ_CP118675.1	1865764	1866598	-	835	IS5
GCF_029229505	NZ_CP118675.1	1866996	1868534	+	1539	IS91
GCF_029229505	NZ_CP118675.1	1872727	1873558		832	IS5
GCF_029229505	NZ_CP118675.1	2332997	2333645	-	649	IS5
GCF_029229505	NZ_CP118675.1	2333738	2334458	-	721	IS5
GCF_029229505	NZ_CP118675.1	2334280	2336836		2557	IS66
GCF_029229505	NZ_CP118675.1	2336558	2337570	-	1013	IS5
GCF_029229505	NZ_CP118675.1	2337796	2338311	+	516	IS5
GCF_029229505	NZ_CP118675.1	2341655	2342453		799	IS5
GCF_029229505	NZ_CP118675.1	2345143	2345991		849	IS5
GCF_029229505	NZ_CP118675.1	2345998	2346213	-	216	IS5
GCF_029229505	NZ_CP118675.1	2346261	2346568	-	308	IS5
GCF_029229505	NZ_CP118675.1	2354575	2355760		1186	IS3
GCF_029229505	NZ_CP118675.1	2378133	2380624		2492	IS21
GCF_029229505	NZ_CP118675.1	2395672	2395860	-	189	IS5
GCF_029229505	NZ_CP118675.1	2396016	2396262	+	247	IS110
GCF_029229505	NZ_CP118675.1	2404559	2405429	-	871	IS5
GCF_029229505	NZ_CP118675.1	2410025	2410216	-	192	IS3
GCF_029229505	NZ_CP118675.1	2410209	2412765		2557	IS66
GCF_029229505	NZ_CP118675.1	2412305	2413726	-	1422	IS3
GCF_029229505	NZ_CP118675.1	2477438	2478235		798	IS5
GCF_029229505	NZ_CP118675.1	2536961	2538021	+	1061	IS481
GCF_029229505	NZ_CP118675.1	2538390	2539192	-	803	IS110
GCF_029229505	NZ_CP118675.1	2539761	2539985	+	225	IS3
GCF_029229505	NZ_CP118675.1	2541231	2542264	+	1034	IS5
GCF_029229505	NZ_CP118675.1	2542539	2544598	+	2060	IS256
GCF_029229505	NZ_CP118675.1	2578313	2579256	+	944	IS5
GCF_029229505	NZ_CP118675.1	2610879	2613398	+	2520	IS66
GCF_029229505	NZ_CP118675.1	2827874	2828675	+	802	IS5
GCF_029229505	NZ_CP118675.1	2901399	2903890		2492	IS21
GCF_029229505	NZ_CP118675.1	3055345	3059525	-	4181	IS5
GCF_029229505	NZ_CP118675.1	3131287	3132703		1417	IS701
GCF_029229505	NZ_CP118675.1	3201157	3202094	-	938	IS1182
GCF_029229505	NZ_CP118675.1	3437286	3439509		2224	IS66
GCF_029229505	NZ_CP118675.1	3439243	3440210	+	968	IS3
GCF_029229505	NZ_CP118676.1	9680	12172	+	2493	IS4
GCF_029229505	NZ_CP118676.1	16362	18854		2493	IS21
GCF_029229505	NZ_CP118676.1	22917	26710	+	3794	IS21
GCF_029229505	NZ_CP118676.1	35788	36653	+	866	IS5
GCF_029229505	NZ_CP118676.1	37365	37846	+	482	IS5
GCF_029229505	NZ_CP118676.1	46682	47521	-	840	IS5
GCF_029229505	NZ_CP118676.1	47476	47658	-	183	IS5
GCF_029229505	NZ_CP118676.1	49215	50063		849	IS5
GCF_029229505	NZ_CP118676.1	69218	70414	-	1197	IS3
GCF_029229505	NZ_CP118676.1	70595	71461	+	867	IS5
GCF_029229505	NZ_CP118676.1	91246	92560		1315	IS3
GCF_029229505	NZ_CP118676.1	93425	93970	+	546	IS5
GCF_029229505	NZ_CP118676.1	101997	104203	+	2207	IS1182
GCF_029229505	NZ_CP118676.1	109924	111227	-	1304	IS5
GCF_029229505	NZ_CP118676.1	117507	119764	+	2258	IS1182
GCF_029229505	NZ_CP118676.1	140766	142236	+	1471	IS5
GCF_029229505	NZ_CP118676.1	145619	146469		851	IS5
GCF_029229505	NZ_CP118676.1	148839	150488		1650	IS5
GCF_029229505	NZ_CP118676.1	150542	151390		849	IS5
GCF_029229505	NZ_CP118676.1	153733	154600	+	868	IS5
GCF_029229505	NZ_CP118676.1	157613	159046	+	1434	IS110
GCF_029229505	NZ_CP118676.1	159034	160567		1534	IS5
GCF_029229505	NZ_CP118676.1	164859	166391	-	1533	IS3
GCF_029229505	NZ_CP118676.1	168315	170038	-	1724	IS66
GCF_029229505	NZ_CP118676.1	173691	174541		851	IS5
GCF_029229505	NZ_CP118676.1	175151	177209		2059	IS5
GCF_029229505	NZ_CP118676.1	176565	178553		1989	IS5
GCF_029229505	NZ_CP118676.1	185648	186496	+	849	IS5
GCF_029229505	NZ_CP118676.1	188098	188945		848	IS5
GCF_029229505	NZ_CP118676.1	246207	247053	+	847	IS5
GCF_029229505	NZ_CP118676.1	246803	248350	+	1548	IS5
GCF_029229505	NZ_CP118676.1	258498	259790	+	1293	IS5
GCF_032075085	NZ_CP134884.1	16744	18062	-	1319	IS256
GCF_032075085	NZ_CP134884.1	23215	24667		1453	IS1182
GCF_032075085	NZ_CP134884.1	27165	28312	+	1148	IS66
GCF_032075085	NZ_CP134884.1	28101	30510	+	2410	IS66
GCF_032075085	NZ_CP134884.1	51523	52975	+	1453	IS1182
GCF_032075085	NZ_CP134884.1	58824	60472	-	1649	IS630
GCF_032075085	NZ_CP134884.1	66181	67629		1449	IS1182
GCF_032075085	NZ_CP134885.1	3	1595	+	1593	IS1182
GCF_032075085	NZ_CP134885.1	4976	6267	+	1292	IS5
GCF_032075085	NZ_CP134885.1	18685	21240	+	2556	IS66
GCF_032075085	NZ_CP134885.1	55056	56513		1458	IS1182
GCF_032075085	NZ_CP134885.1	56511	57356	+	846	IS5
GCF_032075085	NZ_CP134885.1	58705	60037		1333	IS5
GCF_032075085	NZ_CP134885.1	61990	63358		1369	IS110
GCF_032075085	NZ_CP134885.1	70067	71435		1369	IS110
GCF_032075085	NZ_CP134885.1	154018	155345	-	1328	IS21
GCF_032075085	NZ_CP134885.1	256981	258151	-	1171	IS630
GCF_032075085	NZ_CP134885.1	258996	260988	-	1993	IS5
GCF_032075085	NZ_CP134885.1	279306	280263	-	958	IS481
GCF_032075085	NZ_CP134885.1	284858	285677	+	820	IS1182
GCF_032075085	NZ_CP134885.1	286453	287622	-	1170	IS630
GCF_032075085	NZ_CP134885.1	289747	290937		1191	IS3
GCF_032075085	NZ_CP134885.1	293722	294659	-	938	IS5
GCF_032075085	NZ_CP134885.1	295203	296373		1171	IS630
GCF_032075085	NZ_CP134885.1	308343	308797		455	IS3
GCF_032075085	NZ_CP134885.1	309091	309357	+	267	IS3
GCF_032075085	NZ_CP134885.1	309278	310273	+	996	IS3
GCF_032075085	NZ_CP134885.1	310197	311028	-	832	IS5
GCF_032075085	NZ_CP134885.1	311427	312965	+	1539	IS91
GCF_032075085	NZ_CP134885.1	317158	317990		833	IS5
GCF_032075085	NZ_CP134885.1	600501	601956		1456	IS1182
GCF_032075085	NZ_CP134885.1	777725	779178		1454	IS1182
GCF_032075085	NZ_CP134885.1	780126	780755	-	630	IS5
GCF_032075085	NZ_CP134885.1	787546	788868	-	1323	IS3
GCF_032075085	NZ_CP134885.1	795054	795886		833	IS5
GCF_032075085	NZ_CP134885.1	799052	800007	+	956	IS5
GCF_032075085	NZ_CP134885.1	956127	957499	-	1373	IS630
GCF_032075085	NZ_CP134885.1	1052251	1053619		1369	IS110
GCF_032075085	NZ_CP134885.1	1189443	1190613		1171	IS630
GCF_032075085	NZ_CP134885.1	1193188	1194496		1309	IS256
GCF_032075085	NZ_CP134885.1	1255230	1256205	+	976	IS1182
GCF_032075085	NZ_CP134885.1	1360899	1362355		1457	IS1182
GCF_032075085	NZ_CP134885.1	1401388	1402220		833	IS5
GCF_032075085	NZ_CP134885.1	1413687	1414856		1170	IS630
GCF_032075085	NZ_CP134885.1	1435874	1437050		1177	IS630
GCF_032075085	NZ_CP134885.1	1559698	1560539	-	842	IS5
GCF_032075085	NZ_CP134885.1	1592175	1593632	+	1458	IS1182
GCF_032075085	NZ_CP134885.1	1627522	1628979		1458	IS1182
GCF_032075085	NZ_CP134885.1	1630696	1631471		776	IS5
GCF_032075085	NZ_CP134885.1	1790111	1790332	+	222	IS3
GCF_032075085	NZ_CP134885.1	1837634	1839329	+	1696	IS5
GCF_032075085	NZ_CP134885.1	1844860	1846228		1369	IS110
GCF_032075085	NZ_CP134885.1	1921179	1922636		1458	IS1182
GCF_032075085	NZ_CP134885.1	1939706	1941074		1369	IS110
GCF_032075085	NZ_CP134885.1	1954474	1954799	+	326	IS5
GCF_032075085	NZ_CP134885.1	1963548	1964710	-	1163	IS630
GCF_032075085	NZ_CP134885.1	1964762	1965601	-	840	IS5
GCF_032075085	NZ_CP134885.1	1965556	1965738	-	183	IS5
GCF_032075085	NZ_CP134885.1	1967628	1968938	+	1311	IS256
GCF_032075085	NZ_CP134885.1	1975297	1976157	+	861	IS5
GCF_032075085	NZ_CP134885.1	1976154	1977610		1457	IS1182
GCF_032075085	NZ_CP134885.1	1982617	1984074		1458	IS1182
GCF_032075085	NZ_CP134885.1	1991480	1992676	-	1197	IS3
GCF_032075085	NZ_CP134885.1	1992857	1993725	+	869	IS5
GCF_032075085	NZ_CP134885.1	2016130	2017604	+	1475	IS1182
GCF_032075085	NZ_CP134885.1	2018183	2019279	-	1097	IS5
GCF_032075085	NZ_CP134885.1	2023592	2023822	+	231	IS3
GCF_032075085	NZ_CP134885.1	2023977	2024175	+	199	IS3
GCF_032075085	NZ_CP134885.1	2025803	2026096	+	294	IS3
GCF_032075085	NZ_CP134885.1	2027066	2028667	-	1602	IS66
GCF_032075085	NZ_CP134885.1	2030261	2031629	+	1369	IS110
GCF_032075085	NZ_CP134885.1	2034577	2035444	+	868	IS5
GCF_032075085	NZ_CP134885.1	2035725	2038281	+	2557	IS66
GCF_032075085	NZ_CP134885.1	2053175	2055727	+	2553	IS66
GCF_032075085	NZ_CP134885.1	2056019	2057055	-	1037	IS256
GCF_032075085	NZ_CP134885.1	2058946	2059662	-	717	IS21
GCF_032075085	NZ_CP134885.1	2062653	2063835	+	1183	IS110
GCF_032075085	NZ_CP134885.1	2072987	2074079	+	1093	IS481
GCF_032075085	NZ_CP134885.1	2121689	2123057	-	1369	IS110
GCF_032075085	NZ_CP134885.1	2142782	2144092		1311	IS256
GCF_032075085	NZ_CP134885.1	2155924	2157233		1310	IS256
GCF_032075085	NZ_CP134885.1	2158228	2160783		2556	IS66
GCF_032075085	NZ_CP134885.1	2170035	2171489		1455	IS1182
GCF_032075085	NZ_CP134885.1	2185386	2186836		1451	IS1182
GCF_032075085	NZ_CP134885.1	2475433	2476206	+	774	IS5
GCF_032075085	NZ_CP134885.1	2477682	2478532	+	851	IS5
GCF_032075085	NZ_CP134885.1	2482097	2483141	+	1045	IS3
GCF_032075085	NZ_CP134885.1	2500593	2502048		1456	IS1182
GCF_032075085	NZ_CP134885.1	2555795	2557251		1457	IS1182
GCF_032075085	NZ_CP134885.1	2624195	2625621	+	1427	IS5
GCF_032075085	NZ_CP134885.1	2627084	2628105	-	1022	IS5
GCF_032075085	NZ_CP134885.1	2800059	2801374		1316	IS256
GCF_032075085	NZ_CP134885.1	2801496	2802942		1447	IS1182
GCF_032075085	NZ_CP134885.1	2860290	2861744		1455	IS1182
GCF_032075085	NZ_CP134885.1	2875685	2876920	+	1236	IS5
GCF_032075085	NZ_CP134885.1	2891079	2891911	-	833	IS5
GCF_032075085	NZ_CP134885.1	2905849	2907305		1457	IS1182
GCF_032075085	NZ_CP134885.1	2940919	2941747		829	IS5
GCF_032075085	NZ_CP134885.1	3004583	3005753		1171	IS630
GCF_032075085	NZ_CP134885.1	3060495	3061430	-	936	IS5
GCF_032075085	NZ_CP134885.1	3063199	3064000	-	802	IS5
GCF_032075085	NZ_CP134885.1	3106162	3106821	-	660	IS1595
GCF_032075085	NZ_CP134885.1	3130009	3131465		1457	IS1182
GCF_032075085	NZ_CP134885.1	3162689	3164145		1457	IS1182
GCF_032075085	NZ_CP134885.1	3203769	3204503	+	735	IS481
GCF_032075085	NZ_CP134885.1	3215396	3216853		1458	IS1182
GCF_032075085	NZ_CP134885.1	3355217	3356673	+	1457	IS1182
GCF_032075085	NZ_CP134885.1	3360322	3361690		1369	IS110
GCF_032075085	NZ_CP134885.1	3447761	3448552	-	792	IS5
GCF_032075085	NZ_CP134885.1	3460220	3460704	-	485	IS5
GCF_032075085	NZ_CP134885.1	3461009	3462001	-	993	IS5
GCF_032075085	NZ_CP134885.1	3479763	3481088		1326	IS3
GCF_032075085	NZ_CP134885.1	3485996	3486124	+	129	IS5
GCF_032075085	NZ_CP134885.1	3495556	3496494	-	939	IS5
GCF_032075085	NZ_CP134885.1	3512078	3512906	+	829	IS5
GCF_032075085	NZ_CP134885.1	3513235	3514232	+	998	IS481
GCF_032075085	NZ_CP134885.1	3516953	3518121	-	1169	IS630
GCF_032075085	NZ_CP134885.1	3523188	3524096	-	909	IS5
GCF_032075085	NZ_CP134885.1	3523731	3525392	-	1662	IS630
GCF_032075085	NZ_CP134885.1	3525625	3526947		1323	IS3
GCF_032075085	NZ_CP134885.1	3531562	3532393	-	832	IS5
GCF_032075085	NZ_CP134885.1	3532845	3533138	+	294	IS1182
GCF_032075085	NZ_CP134886.1	11034	11297	-	264	IS3
GCF_032075085	NZ_CP134887.1	10733	12849	+	2117	IS1182
GCF_032075085	NZ_CP134887.1	25945	28058		2114	IS1182
GCF_032075085	NZ_CP134889.1	35	1163	+	1129	IS3
GCF_032075085	NZ_CP134889.1	11967	12799	+	833	IS5
GCF_032075085	NZ_CP134889.1	14017	14268	+	252	IS5
GCF_032075085	NZ_CP134889.1	25321	26192	+	872	IS3
GCF_034063025	NZ_CP139093.1	117	1352	+	1236	IS21
GCF_034063025	NZ_CP139093.1	74537	75430	+	894	IS5
GCF_034063025	NZ_CP139093.1	78700	79892	-	1193	IS3
GCF_034063025	NZ_CP139093.1	84086	86387		2302	IS21
GCF_034063025	NZ_CP139093.1	104484	106785		2302	IS21
GCF_034063025	NZ_CP139093.1	121405	123153		1749	ISL3
GCF_034063025	NZ_CP139093.1	123157	124899		1743	ISL3
GCF_034063025	NZ_CP139093.1	129259	131560	+	2302	IS21
GCF_034063025	NZ_CP139093.1	217536	218429	+	894	IS5
GCF_034063025	NZ_CP139093.1	255695	256626	+	932	IS5
GCF_034063025	NZ_CP139093.1	314982	315236	+	255	IS481
GCF_034063025	NZ_CP139093.1	315505	317806	+	2302	IS21
GCF_034063025	NZ_CP139093.1	318220	318390	+	171	IS5
GCF_034063025	NZ_CP139093.1	320708	321453	+	746	IS1595
GCF_034063025	NZ_CP139093.1	543811	546112		2302	IS21
GCF_034063025	NZ_CP139093.1	592548	594744	-	2197	IS21
GCF_034063025	NZ_CP139093.1	594881	596271	+	1391	IS110
GCF_034063025	NZ_CP139093.1	597089	600550	-	3462	IS21
GCF_034063025	NZ_CP139093.1	602490	603383		894	IS5
GCF_034063025	NZ_CP139093.1	605390	607691		2302	IS21
GCF_034063025	NZ_CP139093.1	611770	612663	-	894	IS5
GCF_034063025	NZ_CP139093.1	675365	676258		894	IS5
GCF_034063025	NZ_CP139093.1	718698	720999	+	2302	IS21
GCF_034063025	NZ_CP139093.1	756743	757636	-	894	IS5
GCF_034063025	NZ_CP139093.1	757662	758555	-	894	IS5
GCF_034063025	NZ_CP139093.1	774547	776085	-	1539	IS110
GCF_034063025	NZ_CP139093.1	946706	948244	-	1539	IS110
GCF_034063025	NZ_CP139093.1	961551	963293		1743	ISL3
GCF_034063025	NZ_CP139093.1	963291	965760	-	2470	IS21
GCF_034063025	NZ_CP139093.1	972277	974578	+	2302	IS21
GCF_034063025	NZ_CP139093.1	1059219	1060112	+	894	IS5
GCF_034063025	NZ_CP139093.1	1196714	1197607	+	894	IS5
GCF_034063025	NZ_CP139093.1	1206006	1208307	+	2302	IS21
GCF_034063025	NZ_CP139093.1	1275521	1278982	-	3462	IS21
GCF_034063025	NZ_CP139093.1	1360376	1361269	+	894	IS5
GCF_034063025	NZ_CP139093.1	1389018	1389911		894	IS5
GCF_034063025	NZ_CP139093.1	1390381	1391105	-	725	IS1182
GCF_034063025	NZ_CP139093.1	1391801	1392334	-	534	IS1182
GCF_034063025	NZ_CP139093.1	1393680	1395981		2302	IS21
GCF_034063025	NZ_CP139093.1	1402188	1403428	+	1241	IS3
GCF_034063025	NZ_CP139093.1	1438693	1439539		847	IS5
GCF_034063025	NZ_CP139093.1	1462331	1463633	+	1303	IS5
GCF_034063025	NZ_CP139093.1	1469059	1470288	-	1230	IS3
GCF_034063025	NZ_CP139093.1	1478861	1479754	-	894	IS5
GCF_034063025	NZ_CP139093.1	1485606	1487348		1743	ISL3
GCF_034063025	NZ_CP139093.1	1488392	1490693		2302	IS21
GCF_034063025	NZ_CP139093.1	1490336	1492329	-	1994	IS21
GCF_034063025	NZ_CP139093.1	1497219	1499520		2302	IS21
GCF_034063025	NZ_CP139093.1	1499445	1500301	+	857	IS5
GCF_034063025	NZ_CP139093.1	1510049	1510895	+	847	IS5
GCF_034063025	NZ_CP139093.1	1512525	1514826		2302	IS21
GCF_034063025	NZ_CP139093.1	1535933	1538234		2302	IS21
GCF_034063025	NZ_CP139093.1	1551749	1552642	+	894	IS5
GCF_034063025	NZ_CP139093.1	1558535	1559380		846	IS5
GCF_034063025	NZ_CP139093.1	1559377	1560213	-	837	IS5
GCF_034063025	NZ_CP139093.1	1562117	1563010	+	894	IS5
GCF_034063025	NZ_CP139093.1	1572503	1573724	+	1222	IS3
GCF_034063025	NZ_CP139093.1	1575650	1577951	+	2302	IS21
GCF_034063025	NZ_CP139093.1	2021925	2024226	+	2302	IS21
GCF_034063025	NZ_CP139093.1	2036737	2037606	+	870	IS5
GCF_034063025	NZ_CP139093.1	2038641	2039534	+	894	IS5
GCF_034063025	NZ_CP139093.1	2046993	2047254	+	262	IS5
GCF_034063025	NZ_CP139093.1	2047250	2049551		2302	IS21
GCF_034063025	NZ_CP139093.1	2049470	2050910	+	1441	IS5
GCF_034063025	NZ_CP139093.1	2084034	2084927	-	894	IS5
GCF_034063025	NZ_CP139093.1	2111918	2112811	+	894	IS5
GCF_034063025	NZ_CP139093.1	2114910	2115803	+	894	IS5
GCF_034063025	NZ_CP139093.1	2117005	2118629	+	1625	IS66
GCF_034063025	NZ_CP139093.1	2120636	2122937		2302	IS21
GCF_034063025	NZ_CP139093.1	2274121	2275869		1749	ISL3
GCF_034063025	NZ_CP139093.1	2410013	2411040	+	1028	IS481
GCF_034063025	NZ_CP139093.1	2425675	2427976		2302	IS21
GCF_034063025	NZ_CP139093.1	2505464	2507002	-	1539	IS110
GCF_034063025	NZ_CP139093.1	2580026	2581768	-	1743	ISL3
GCF_034063025	NZ_CP139093.1	2581773	2583163		1391	IS110
GCF_034063025	NZ_CP139093.1	2588455	2589348	+	894	IS5
GCF_034063025	NZ_CP139093.1	2599946	2600839	+	894	IS5
GCF_034063025	NZ_CP139093.1	2603944	2606245		2302	IS21
GCF_034063025	NZ_CP139093.1	2636622	2638160	-	1539	IS110
GCF_034063025	NZ_CP139093.1	2646283	2648584		2302	IS21
GCF_034063025	NZ_CP139093.1	2657463	2659001	-	1539	IS110
GCF_034063025	NZ_CP139093.1	2703711	2704604	-	894	IS5
GCF_034063025	NZ_CP139093.1	2955270	2956163	+	894	IS5
GCF_034063025	NZ_CP139093.1	2979493	2981794	+	2302	IS21
GCF_034063025	NZ_CP139093.1	2993479	2994410		932	IS5
GCF_034063025	NZ_CP139093.1	2994423	2995316	+	894	IS5
GCF_034063025	NZ_CP139093.1	3063544	3065845		2302	IS21
GCF_034063025	NZ_CP139093.1	3393123	3395424	+	2302	IS21
GCF_034063025	NZ_CP139093.1	3475205	3477506		2302	IS21
GCF_040581375	NZ_CP137147.1	85092	85959		868	IS5
GCF_040581375	NZ_CP137147.1	91683	94173		2491	IS21
GCF_040581375	NZ_CP137147.1	102582	103892		1311	IS3
GCF_040581375	NZ_CP137147.1	350643	351508	+	866	IS5
GCF_040581375	NZ_CP137147.1	503304	505794		2491	IS21
GCF_040581375	NZ_CP137147.1	928997	929492	+	496	IS5
GCF_040581375	NZ_CP137147.1	944648	947138	-	2491	IS21
GCF_040581375	NZ_CP137147.1	1073991	1074858		868	IS5
GCF_040581375	NZ_CP137147.1	1081759	1084249	-	2491	IS21
GCF_040581375	NZ_CP137147.1	1089913	1091369		1457	IS1182
GCF_040581375	NZ_CP137147.1	1265327	1266783	+	1457	IS1182
GCF_040581375	NZ_CP137147.1	1364683	1367173	-	2491	IS21
GCF_040581375	NZ_CP137147.1	1400497	1401889	-	1393	IS5
GCF_040581375	NZ_CP137147.1	1402482	1403937		1456	IS1182
GCF_040581375	NZ_CP137147.1	1403949	1404775	+	827	IS5
GCF_040581375	NZ_CP137147.1	1454789	1457290	+	2502	IS66
GCF_040581375	NZ_CP137147.1	1488522	1489389		868	IS5
GCF_040581375	NZ_CP137147.1	1641284	1642743		1460	IS1182
GCF_040581375	NZ_CP137147.1	1682168	1683021	-	854	IS5
GCF_040581375	NZ_CP137147.1	1884987	1885550	+	564	IS3
GCF_040581375	NZ_CP137147.1	1885432	1886742	+	1311	IS3
GCF_040581375	NZ_CP137147.1	1961385	1962590	-	1206	IS21
GCF_040581375	NZ_CP137147.1	2041663	2044153		2491	IS21
GCF_040581375	NZ_CP137147.1	2051863	2054353		2491	IS21
GCF_040581375	NZ_CP137147.1	2162543	2165033		2491	IS21
GCF_040581375	NZ_CP137147.1	2523035	2524489		1455	IS1182
GCF_040581375	NZ_CP137147.1	2590480	2591790	+	1311	IS3
GCF_040581375	NZ_CP137147.1	2704933	2707434		2502	IS66
GCF_040581375	NZ_CP137147.1	2855703	2857161	+	1459	IS1182
GCF_040581375	NZ_CP137148.1	3416	6393	+	2978	IS5
GCF_040581375	NZ_CP137148.1	37714	39168	+	1455	IS1182
GCF_040581375	NZ_CP137148.1	66165	67004	-	840	IS5
GCF_040581375	NZ_CP137148.1	66959	67141	-	183	IS5
GCF_040581375	NZ_CP137148.1	87864	89060	-	1197	IS3
GCF_040581375	NZ_CP137148.1	89241	90107	+	867	IS5
GCF_040581375	NZ_CP137148.1	98778	99935	-	1158	IS5
GCF_040581375	NZ_CP137148.1	99558	102059	+	2502	IS66
GCF_040581375	NZ_CP137148.1	101846	102827	+	982	IS5
GCF_040581375	NZ_CP137148.1	102882	103452	+	571	IS481
GCF_040581375	NZ_CP137148.1	104645	107146		2502	IS66
GCF_040581375	NZ_CP137148.1	106719	108273	-	1555	IS110
GCF_040581375	NZ_CP137148.1	108125	109001	-	877	IS5
GCF_040581375	NZ_CP137148.1	110528	116082	-	5555	IS110
GCF_040581375	NZ_CP137148.1	119533	120818	-	1286	IS3
GCF_040581375	NZ_CP137148.1	120793	120990	-	198	IS5
GCF_040581375	NZ_CP137148.1	121199	123399	+	2201	IS66
GCF_040581375	NZ_CP137148.1	149551	152528		2978	IS5
GCF_040581375	NZ_CP137148.1	152527	153981		1455	IS1182
GCF_040581375	NZ_CP137148.1	182507	183961		1455	IS1182
GCF_040581375	NZ_CP137148.1	198609	199455	+	847	IS5
GCF_040581375	NZ_CP137148.1	200632	201464	-	833	IS5
GCF_040581375	NZ_CP137148.1	203967	205259	-	1293	IS5
GCF_040581375	NZ_CP137148.1	206417	208582	+	2166	IS5
GCF_040581375	NZ_CP137148.1	215229	216519		1291	IS5
GCF_040581375	NZ_CP137149.1	12909	13671	+	763	IS5
GCF_040581375	NZ_CP137149.1	17675	18511	+	837	IS5
GCF_040581375	NZ_CP137149.1	19043	19823	-	781	IS481
GCF_040581375	NZ_CP137149.1	40033	40580	+	548	IS5
GCF_040581375	NZ_CP137149.1	57124	58967	-	1844	IS701
GCF_040581375	NZ_CP137149.1	75387	77278		1892	IS1182
GCF_040581375	NZ_CP137149.1	79376	80832	+	1457	IS1182
GCF_040581375	NZ_CP137149.1	80829	81696	+	868	IS5
GCF_040581375	NZ_CP137149.1	81368	82155	+	788	IS3
GCF_040581375	NZ_CP137149.1	91848	93150	-	1303	IS3
GCF_040581375	NZ_CP137149.1	122443	122712	+	270	IS3
GCF_040581375	NZ_CP137149.1	129059	129914	+	856	IS5
GCF_040581375	NZ_CP137149.1	149467	151957	+	2491	IS21
GCF_040581375	NZ_CP137149.1	189820	191122		1303	IS3
GCF_040581375	NZ_CP137149.1	191039	192345	+	1307	IS5
GCF_040581375	NZ_CP137149.1	195073	196071	+	999	IS5
GCF_040581375	NZ_CP137150.1	10833	11055	+	223	IS66
GCF_040581375	NZ_CP137150.1	11469	14562	+	3094	IS66
GCF_040581385	NZ_CP137152.1	85092	85959		868	IS5
GCF_040581385	NZ_CP137152.1	91683	94173		2491	IS21
GCF_040581385	NZ_CP137152.1	102582	103892		1311	IS3
GCF_040581385	NZ_CP137152.1	350643	351508	+	866	IS5
GCF_040581385	NZ_CP137152.1	503304	505794		2491	IS21
GCF_040581385	NZ_CP137152.1	927966	928461	+	496	IS5
GCF_040581385	NZ_CP137152.1	943617	946107	-	2491	IS21
GCF_040581385	NZ_CP137152.1	1072960	1073827		868	IS5
GCF_040581385	NZ_CP137152.1	1080728	1083218	-	2491	IS21
GCF_040581385	NZ_CP137152.1	1088882	1090338		1457	IS1182
GCF_040581385	NZ_CP137152.1	1264296	1265752	+	1457	IS1182
GCF_040581385	NZ_CP137152.1	1363652	1366142	-	2491	IS21
GCF_040581385	NZ_CP137152.1	1399466	1400858	-	1393	IS5
GCF_040581385	NZ_CP137152.1	1401451	1402906		1456	IS1182
GCF_040581385	NZ_CP137152.1	1402918	1403744	+	827	IS5
GCF_040581385	NZ_CP137152.1	1453758	1456259	+	2502	IS66
GCF_040581385	NZ_CP137152.1	1487491	1488358		868	IS5
GCF_040581385	NZ_CP137152.1	1640253	1641712		1460	IS1182
GCF_040581385	NZ_CP137152.1	1681137	1681990	-	854	IS5
GCF_040581385	NZ_CP137152.1	1883956	1884519	+	564	IS3
GCF_040581385	NZ_CP137152.1	1884401	1885711	+	1311	IS3
GCF_040581385	NZ_CP137152.1	1960354	1961559	-	1206	IS21
GCF_040581385	NZ_CP137152.1	2040632	2043122		2491	IS21
GCF_040581385	NZ_CP137152.1	2050832	2053322		2491	IS21
GCF_040581385	NZ_CP137152.1	2161512	2164002		2491	IS21
GCF_040581385	NZ_CP137152.1	2522004	2523458		1455	IS1182
GCF_040581385	NZ_CP137152.1	2589449	2590759	+	1311	IS3
GCF_040581385	NZ_CP137152.1	2703902	2706403		2502	IS66
GCF_040581385	NZ_CP137152.1	2854672	2856130	+	1459	IS1182
GCF_040581385	NZ_CP137153.1	3416	6393	+	2978	IS5
GCF_040581385	NZ_CP137153.1	37714	39168	+	1455	IS1182
GCF_040581385	NZ_CP137153.1	66165	67004	-	840	IS5
GCF_040581385	NZ_CP137153.1	66959	67141	-	183	IS5
GCF_040581385	NZ_CP137153.1	87864	89060	-	1197	IS3
GCF_040581385	NZ_CP137153.1	89241	90107	+	867	IS5
GCF_040581385	NZ_CP137153.1	98778	99935	-	1158	IS5
GCF_040581385	NZ_CP137153.1	99558	102059	+	2502	IS66
GCF_040581385	NZ_CP137153.1	101846	102827	+	982	IS5
GCF_040581385	NZ_CP137153.1	102882	103452	+	571	IS481
GCF_040581385	NZ_CP137153.1	104645	107146		2502	IS66
GCF_040581385	NZ_CP137153.1	106719	108273	-	1555	IS110
GCF_040581385	NZ_CP137153.1	108125	109001	-	877	IS5
GCF_040581385	NZ_CP137153.1	110528	116082	-	5555	IS110
GCF_040581385	NZ_CP137153.1	119533	120818	-	1286	IS3
GCF_040581385	NZ_CP137153.1	120793	120990	-	198	IS5
GCF_040581385	NZ_CP137153.1	121199	123399	+	2201	IS66
GCF_040581385	NZ_CP137153.1	149551	152528		2978	IS5
GCF_040581385	NZ_CP137153.1	152527	153981		1455	IS1182
GCF_040581385	NZ_CP137153.1	182507	183961		1455	IS1182
GCF_040581385	NZ_CP137153.1	198609	199455	+	847	IS5
GCF_040581385	NZ_CP137153.1	200632	201464	-	833	IS5
GCF_040581385	NZ_CP137153.1	203967	205259	-	1293	IS5
GCF_040581385	NZ_CP137153.1	206417	208582	+	2166	IS5
GCF_040581385	NZ_CP137153.1	215229	216519		1291	IS5
GCF_040581385	NZ_CP137154.1	12909	13671	+	763	IS5
GCF_040581385	NZ_CP137154.1	17675	18511	+	837	IS5
GCF_040581385	NZ_CP137154.1	19043	19823	-	781	IS481
GCF_040581385	NZ_CP137154.1	40033	40580	+	548	IS5
GCF_040581385	NZ_CP137154.1	57124	58967	-	1844	IS701
GCF_040581385	NZ_CP137154.1	75387	77278		1892	IS1182
GCF_040581385	NZ_CP137154.1	79376	80832	+	1457	IS1182
GCF_040581385	NZ_CP137154.1	80829	81696	+	868	IS5
GCF_040581385	NZ_CP137154.1	81368	82155	+	788	IS3
GCF_040581385	NZ_CP137154.1	91848	93150	-	1303	IS3
GCF_040581385	NZ_CP137154.1	122443	122712	+	270	IS3
GCF_040581385	NZ_CP137154.1	129059	129914	+	856	IS5
GCF_040581385	NZ_CP137154.1	149467	151957	+	2491	IS21
GCF_040581385	NZ_CP137154.1	189820	191122		1303	IS3
GCF_040581385	NZ_CP137154.1	191039	192345	+	1307	IS5
GCF_040581385	NZ_CP137154.1	195073	196071	+	999	IS5
GCF_040581385	NZ_CP137155.1	10833	11055	+	223	IS66
GCF_040581385	NZ_CP137155.1	11469	14562	+	3094	IS66
GCF_040581405	NZ_CP137157.1	85092	85959		868	IS5
GCF_040581405	NZ_CP137157.1	91683	94173		2491	IS21
GCF_040581405	NZ_CP137157.1	102582	103892		1311	IS3
GCF_040581405	NZ_CP137157.1	350643	351508	+	866	IS5
GCF_040581405	NZ_CP137157.1	503304	505794		2491	IS21
GCF_040581405	NZ_CP137157.1	927978	928473	+	496	IS5
GCF_040581405	NZ_CP137157.1	943629	946119	-	2491	IS21
GCF_040581405	NZ_CP137157.1	1072972	1073839		868	IS5
GCF_040581405	NZ_CP137157.1	1080740	1083230	-	2491	IS21
GCF_040581405	NZ_CP137157.1	1088894	1090350		1457	IS1182
GCF_040581405	NZ_CP137157.1	1264308	1265764	+	1457	IS1182
GCF_040581405	NZ_CP137157.1	1363664	1366154	-	2491	IS21
GCF_040581405	NZ_CP137157.1	1399478	1400870	-	1393	IS5
GCF_040581405	NZ_CP137157.1	1401463	1402918		1456	IS1182
GCF_040581405	NZ_CP137157.1	1402930	1403756	+	827	IS5
GCF_040581405	NZ_CP137157.1	1453770	1456271	+	2502	IS66
GCF_040581405	NZ_CP137157.1	1487503	1488370		868	IS5
GCF_040581405	NZ_CP137157.1	1640265	1641724		1460	IS1182
GCF_040581405	NZ_CP137157.1	1681149	1682002	-	854	IS5
GCF_040581405	NZ_CP137157.1	1883968	1884531	+	564	IS3
GCF_040581405	NZ_CP137157.1	1884413	1885723	+	1311	IS3
GCF_040581405	NZ_CP137157.1	1960366	1961571	-	1206	IS21
GCF_040581405	NZ_CP137157.1	2040644	2043134		2491	IS21
GCF_040581405	NZ_CP137157.1	2050844	2053334		2491	IS21
GCF_040581405	NZ_CP137157.1	2161524	2164014		2491	IS21
GCF_040581405	NZ_CP137157.1	2522016	2523470		1455	IS1182
GCF_040581405	NZ_CP137157.1	2589461	2590771	+	1311	IS3
GCF_040581405	NZ_CP137157.1	2703914	2706415		2502	IS66
GCF_040581405	NZ_CP137157.1	2854684	2856142	+	1459	IS1182
GCF_040581405	NZ_CP137158.1	3416	6393	+	2978	IS5
GCF_040581405	NZ_CP137158.1	37714	39168	+	1455	IS1182
GCF_040581405	NZ_CP137158.1	66165	67004	-	840	IS5
GCF_040581405	NZ_CP137158.1	66959	67141	-	183	IS5
GCF_040581405	NZ_CP137158.1	87864	89060	-	1197	IS3
GCF_040581405	NZ_CP137158.1	89241	90107	+	867	IS5
GCF_040581405	NZ_CP137158.1	98778	99935	-	1158	IS5
GCF_040581405	NZ_CP137158.1	99558	102059	+	2502	IS66
GCF_040581405	NZ_CP137158.1	101846	102827	+	982	IS5
GCF_040581405	NZ_CP137158.1	102882	103452	+	571	IS481
GCF_040581405	NZ_CP137158.1	104645	107146		2502	IS66
GCF_040581405	NZ_CP137158.1	106719	108273	-	1555	IS110
GCF_040581405	NZ_CP137158.1	108125	109001	-	877	IS5
GCF_040581405	NZ_CP137158.1	110528	116082	-	5555	IS110
GCF_040581405	NZ_CP137158.1	119533	120818	-	1286	IS3
GCF_040581405	NZ_CP137158.1	120793	120990	-	198	IS5
GCF_040581405	NZ_CP137158.1	121199	123399	+	2201	IS66
GCF_040581405	NZ_CP137158.1	149551	152528		2978	IS5
GCF_040581405	NZ_CP137158.1	152527	153981		1455	IS1182
GCF_040581405	NZ_CP137158.1	182507	183961		1455	IS1182
GCF_040581405	NZ_CP137158.1	198609	199455	+	847	IS5
GCF_040581405	NZ_CP137158.1	200632	201464	-	833	IS5
GCF_040581405	NZ_CP137158.1	203967	205259	-	1293	IS5
GCF_040581405	NZ_CP137158.1	206417	208582	+	2166	IS5
GCF_040581405	NZ_CP137158.1	215229	216519		1291	IS5
GCF_040581405	NZ_CP137159.1	12909	13671	+	763	IS5
GCF_040581405	NZ_CP137159.1	17675	18511	+	837	IS5
GCF_040581405	NZ_CP137159.1	19043	19823	-	781	IS481
GCF_040581405	NZ_CP137159.1	40033	40580	+	548	IS5
GCF_040581405	NZ_CP137159.1	57124	58967	-	1844	IS701
GCF_040581405	NZ_CP137159.1	75387	77278		1892	IS1182
GCF_040581405	NZ_CP137159.1	79376	80832	+	1457	IS1182
GCF_040581405	NZ_CP137159.1	80829	81696	+	868	IS5
GCF_040581405	NZ_CP137159.1	81368	82155	+	788	IS3
GCF_040581405	NZ_CP137159.1	91848	93150	-	1303	IS3
GCF_040581405	NZ_CP137159.1	122443	122712	+	270	IS3
GCF_040581405	NZ_CP137159.1	129059	129914	+	856	IS5
GCF_040581405	NZ_CP137159.1	149467	151957	+	2491	IS21
GCF_040581405	NZ_CP137159.1	189820	191122		1303	IS3
GCF_040581405	NZ_CP137159.1	191039	192345	+	1307	IS5
GCF_040581405	NZ_CP137159.1	195073	196071	+	999	IS5
GCF_040581405	NZ_CP137160.1	10833	11055	+	223	IS66
GCF_040581405	NZ_CP137160.1	11469	14562	+	3094	IS66
GCF_043995075	NZ_CP171836.1	134	1342	+	1209	IS21
GCF_043995075	NZ_CP171836.1	61527	62690	+	1164	IS110
GCF_043995075	NZ_CP171836.1	62820	64099	+	1280	IS3
GCF_043995075	NZ_CP171836.1	111669	112124	-	456	IS5
GCF_043995075	NZ_CP171836.1	113534	114401		868	IS5
GCF_043995075	NZ_CP171836.1	131839	132584	+	746	IS1595
GCF_043995075	NZ_CP171836.1	132283	134750	-	2468	IS701
GCF_043995075	NZ_CP171836.1	134654	135690	-	1037	IS66
GCF_043995075	NZ_CP171836.1	136525	137378	+	854	IS5
GCF_043995075	NZ_CP171836.1	169582	170906	-	1325	IS3
GCF_043995075	NZ_CP171836.1	195737	196583	+	847	IS5
GCF_043995075	NZ_CP171836.1	212655	212837	+	183	IS5
GCF_043995075	NZ_CP171836.1	219677	220721	+	1045	IS1595
GCF_043995075	NZ_CP171836.1	281790	282601		812	IS5
GCF_043995075	NZ_CP171836.1	442205	443024	+	820	IS5
GCF_043995075	NZ_CP171836.1	739439	740211	+	773	IS5
GCF_043995075	NZ_CP171836.1	752517	753336	+	820	IS5
GCF_043995075	NZ_CP171836.1	754622	754909	-	288	IS5
GCF_043995075	NZ_CP171836.1	792007	793667		1661	IS1595
GCF_043995075	NZ_CP171836.1	809563	810790	-	1228	IS3
GCF_043995075	NZ_CP171836.1	860467	861324	+	858	IS5
GCF_043995075	NZ_CP171836.1	866949	868253	+	1305	IS3
GCF_043995075	NZ_CP171836.1	867940	868755	-	816	IS630
GCF_043995075	NZ_CP171836.1	868818	870236	-	1419	IS701
GCF_043995075	NZ_CP171836.1	870233	871081		849	IS5
GCF_043995075	NZ_CP171836.1	903612	904349	+	738	IS1595
GCF_043995075	NZ_CP171836.1	933125	933944		820	IS5
GCF_043995075	NZ_CP171836.1	993017	993646	-	630	IS5
GCF_043995075	NZ_CP171836.1	1014396	1016629	+	2234	IS21
GCF_043995075	NZ_CP171836.1	1018634	1019501		868	IS5
GCF_043995075	NZ_CP171836.1	1190126	1190957		832	IS5
GCF_043995075	NZ_CP171836.1	1300184	1301003		820	IS5
GCF_043995075	NZ_CP171836.1	1346426	1347295		870	IS5
GCF_043995075	NZ_CP171836.1	1423126	1423937	+	812	IS5
GCF_043995075	NZ_CP171836.1	1610733	1611564		832	IS5
GCF_043995075	NZ_CP171836.1	1819025	1819843		819	IS5
GCF_043995075	NZ_CP171836.1	1848463	1849357	+	895	IS5
GCF_043995075	NZ_CP171836.1	1849415	1850207		793	IS5
GCF_043995075	NZ_CP171836.1	1891711	1892570		860	IS5
GCF_043995075	NZ_CP171836.1	1892919	1893065	+	147	IS3
GCF_043995075	NZ_CP171836.1	1900296	1901712		1417	IS701
GCF_043995075	NZ_CP171836.1	1901710	1902558		849	IS5
GCF_043995075	NZ_CP171836.1	1902698	1905190		2493	IS21
GCF_043995075	NZ_CP171836.1	1907778	1908645	-	868	IS5
GCF_043995075	NZ_CP171836.1	1910403	1911142		740	IS481
GCF_043995075	NZ_CP171836.1	2016112	2016384	+	273	IS5
GCF_043995075	NZ_CP171836.1	2016391	2016556	+	166	IS5
GCF_043995075	NZ_CP171836.1	2017289	2018216	+	928	IS5
GCF_043995075	NZ_CP171836.1	2099035	2099854		820	IS5
GCF_043995075	NZ_CP171836.1	2174470	2175289		820	IS5
GCF_043995075	NZ_CP171836.1	2186660	2187700	-	1041	IS5
GCF_043995075	NZ_CP171836.1	2279513	2280234		722	IS1595
GCF_043995075	NZ_CP171836.1	2324564	2325383		820	IS5
GCF_043995075	NZ_CP171836.1	2344040	2346774	+	2735	IS481
GCF_043995075	NZ_CP171836.1	2348467	2351159	+	2693	IS481
GCF_043995075	NZ_CP171836.1	2368867	2369734		868	IS5
GCF_043995075	NZ_CP171836.1	2496568	2497389		822	IS5
GCF_043995075	NZ_CP171836.1	2497389	2498805		1417	IS701
GCF_043995075	NZ_CP171836.1	2616204	2617023		820	IS5
GCF_043995075	NZ_CP171836.1	2731428	2732249		822	IS5
GCF_043995075	NZ_CP171836.1	2805501	2806332		832	IS5
GCF_043995075	NZ_CP171836.1	2931049	2931868		820	IS5
GCF_043995075	NZ_CP171836.1	2959630	2960449		820	IS5
GCF_043995075	NZ_CP171836.1	3269319	3270150		832	IS5
GCF_043995075	NZ_CP171836.1	3348382	3349337		956	IS481
GCF_043995075	NZ_CP171836.1	3350738	3351605		868	IS5
GCF_043995075	NZ_CP171836.1	3351993	3353954	+	1962	IS21
GCF_043995075	NZ_CP171836.1	3354095	3355511	-	1417	IS701
GCF_043995075	NZ_CP171836.1	3355509	3356863		1355	IS5
GCF_043995075	NZ_CP171836.1	3365259	3369227	-	3969	IS21
GCF_043995075	NZ_CP171836.1	3372650	3373851	-	1202	IS3
GCF_043995075	NZ_CP171836.1	3404931	3405080	+	150	IS5
GCF_043995075	NZ_CP171836.1	3417344	3418760		1417	IS701
GCF_043995075	NZ_CP171836.1	3418259	3420105		1847	IS5
GCF_043995075	NZ_CP171836.1	3419604	3421020		1417	IS701
GCF_043995075	NZ_CP171836.1	3427632	3429795	+	2164	IS1182
GCF_043995075	NZ_CP171837.1	24	2125	-	2102	IS21
GCF_043995075	NZ_CP171837.1	41548	42789	-	1242	IS3
GCF_043995075	NZ_CP171837.1	103420	104583	+	1164	IS110
GCF_043995075	NZ_CP171837.1	104713	106015		1303	IS3
GCF_043995075	NZ_CP171837.1	107568	108400	-	833	IS5
GCF_043995075	NZ_CP171837.1	182999	184451		1453	IS1182
GCF_043995075	NZ_CP171837.1	195596	196498	-	903	IS701
GCF_043995075	NZ_CP171837.1	213278	214933		1656	IS3
GCF_043995075	NZ_CP171837.1	216749	218185	-	1437	IS701
GCF_043995075	NZ_CP171837.1	220179	221679		1501	IS701
GCF_043995075	NZ_CP171837.1	229362	230661		1300	IS5
GCF_043995075	NZ_CP171837.1	231153	231442	-	290	IS3
GCF_043995075	NZ_CP171837.1	241281	243456	+	2176	IS5
GCF_043995075	NZ_CP171837.1	244103	245405	+	1303	IS3
GCF_043995075	NZ_CP171837.1	279610	281060	-	1451	IS1182
GCF_043995075	NZ_CP171837.1	293190	294930	-	1741	ISL3
GCF_043995075	NZ_CP171839.1	3637	4947	-	1311	IS3
GCF_047795655	NZ_CP181056.1	134	1339	+	1206	IS21
GCF_047795655	NZ_CP181056.1	75982	77292	-	1311	IS3
GCF_047795655	NZ_CP181056.1	77174	77737	-	564	IS3
GCF_047795655	NZ_CP181056.1	279703	280556	+	854	IS5
GCF_047795655	NZ_CP181056.1	319981	321440		1460	IS1182
GCF_047795655	NZ_CP181056.1	473335	474202		868	IS5
GCF_047795655	NZ_CP181056.1	505434	507935	-	2502	IS66
GCF_047795655	NZ_CP181056.1	557949	558775	-	827	IS5
GCF_047795655	NZ_CP181056.1	558790	560239		1450	IS1182
GCF_047795655	NZ_CP181056.1	560273	561120	+	848	IS5
GCF_047795655	NZ_CP181056.1	560835	562227	+	1393	IS5
GCF_047795655	NZ_CP181056.1	595551	598041		2491	IS21
GCF_047795655	NZ_CP181056.1	869961	871417	+	1457	IS1182
GCF_047795655	NZ_CP181056.1	877081	879571		2491	IS21
GCF_047795655	NZ_CP181056.1	886472	887339	+	868	IS5
GCF_047795655	NZ_CP181056.1	1014703	1017193		2491	IS21
GCF_047795655	NZ_CP181056.1	1044312	1044807	-	496	IS5
GCF_047795655	NZ_CP181056.1	1466991	1469481	-	2491	IS21
GCF_047795655	NZ_CP181056.1	1621277	1622142		866	IS5
GCF_047795655	NZ_CP181056.1	1868893	1870203		1311	IS3
GCF_047795655	NZ_CP181056.1	1878612	1881102		2491	IS21
GCF_047795655	NZ_CP181056.1	1886826	1887693	+	868	IS5
GCF_047795655	NZ_CP181056.1	2064678	2066132		1455	IS1182
GCF_047795655	NZ_CP181056.1	2214403	2216904	+	2502	IS66
GCF_047795655	NZ_CP181056.1	2330047	2331357	-	1311	IS3
GCF_047795655	NZ_CP181056.1	2397348	2398802		1455	IS1182
GCF_047795655	NZ_CP181056.1	2864985	2867475		2491	IS21
GCF_047795655	NZ_CP181056.1	2868076	2869769		1694	IS66
GCF_047795655	NZ_CP181056.1	2869769	2872270		2502	IS66
GCF_047795655	NZ_CP181056.1	2880462	2882952		2491	IS21
GCF_047795655	NZ_CP181057.1	4998	5645	-	648	IS701
GCF_047795655	NZ_CP181057.1	7429	7626	+	198	IS5
GCF_047795655	NZ_CP181057.1	7601	8885	+	1285	IS3
GCF_047795655	NZ_CP181057.1	12336	17890	+	5555	IS110
GCF_047795655	NZ_CP181057.1	19417	20293	+	877	IS5
GCF_047795655	NZ_CP181057.1	20145	21699	+	1555	IS110
GCF_047795655	NZ_CP181057.1	21274	23121		1848	IS66
GCF_047795655	NZ_CP181057.1	23969	26470	-	2502	IS66
GCF_047795655	NZ_CP181057.1	26340	27305	+	966	IS66
GCF_047795655	NZ_CP181057.1	28918	29899	-	982	IS5
GCF_047795655	NZ_CP181057.1	29686	32187		2502	IS66
GCF_047795655	NZ_CP181057.1	35720	36469	+	750	IS5
GCF_047795655	NZ_CP181057.1	41638	42504	-	867	IS5
GCF_047795655	NZ_CP181057.1	42685	43881	+	1197	IS3
GCF_047795655	NZ_CP181057.1	64604	64786	+	183	IS5
GCF_047795655	NZ_CP181057.1	92577	94031		1455	IS1182
GCF_047795655	NZ_CP181057.1	125352	128329		2978	IS5
GCF_047795655	NZ_CP181057.1	128261	129005	+	745	IS701
GCF_047795655	NZ_CP181057.1	129198	132693	-	3496	IS5
GCF_047795655	NZ_CP181057.1	143510	145234	+	1725	IS5
GCF_047795655	NZ_CP181057.1	145231	148902		3672	IS701
GCF_047795655	NZ_CP181057.1	152311	153601		1291	IS5
GCF_047795655	NZ_CP181057.1	154750	156042	+	1293	IS5
GCF_047795655	NZ_CP181057.1	157129	158582	+	1454	IS701
GCF_047795655	NZ_CP181057.1	158545	159377	+	833	IS5
GCF_047795655	NZ_CP181057.1	160554	161400	-	847	IS5
GCF_047795655	NZ_CP181057.1	176048	177502		1455	IS1182
GCF_047795655	NZ_CP181057.1	183830	186045	+	2216	IS3
GCF_047795655	NZ_CP181057.1	206028	207482	+	1455	IS1182
GCF_047795655	NZ_CP181057.1	207481	210458	+	2978	IS5
GCF_047795655	NZ_CP181058.1	16032	16148	+	117	IS3
GCF_047795655	NZ_CP181058.1	16079	17922	+	1844	IS701
GCF_047795655	NZ_CP181058.1	34380	34918	-	539	IS5
GCF_047795655	NZ_CP181058.1	55223	56003	+	781	IS481
GCF_047795655	NZ_CP181058.1	56161	57370	-	1210	IS5
GCF_047795655	NZ_CP181058.1	61375	62137	-	763	IS5
GCF_047795655	NZ_CP181058.1	76726	78453	-	1728	IS5
GCF_047795655	NZ_CP181058.1	80101	81407	-	1307	IS5
GCF_047795655	NZ_CP181058.1	81324	82626		1303	IS3
GCF_047795655	NZ_CP181058.1	120489	122979	-	2491	IS21
GCF_047795655	NZ_CP181058.1	141118	142536	+	1419	IS701
GCF_047795655	NZ_CP181058.1	142532	143387	-	856	IS5
GCF_047795655	NZ_CP181058.1	177740	178930	+	1191	IS110
GCF_047795655	NZ_CP181058.1	179118	180565	+	1448	IS3
GCF_049202445	NZ_CP185240.1	88	1319	+	1232	IS21
GCF_049202445	NZ_CP185240.1	16193	17247		1055	IS630
GCF_049202445	NZ_CP185240.1	96702	97661	+	960	IS5
GCF_049202445	NZ_CP185240.1	99103	100044	+	942	IS5
GCF_049202445	NZ_CP185240.1	124985	126394		1410	IS66
GCF_049202445	NZ_CP185240.1	126289	127618	+	1330	IS21
GCF_049202445	NZ_CP185240.1	131264	132137		874	IS5
GCF_049202445	NZ_CP185240.1	136855	138379	-	1525	IS66
GCF_049202445	NZ_CP185240.1	139469	140628	+	1160	IS3
GCF_049202445	NZ_CP185240.1	143407	143595	+	189	IS5
GCF_049202445	NZ_CP185240.1	184055	186415		2361	IS66
GCF_049202445	NZ_CP185240.1	190140	191337	+	1198	IS3
GCF_049202445	NZ_CP185240.1	193032	194201		1170	IS630
GCF_049202445	NZ_CP185240.1	200596	201372		777	IS5
GCF_049202445	NZ_CP185240.1	202124	202855	-	732	IS1595
GCF_049202445	NZ_CP185240.1	204165	204901	-	737	IS3
GCF_049202445	NZ_CP185240.1	215523	216979	+	1457	IS1182
GCF_049202445	NZ_CP185240.1	216975	217818	-	844	IS5
GCF_049202445	NZ_CP185240.1	218769	218990	+	222	IS3
GCF_049202445	NZ_CP185240.1	226647	227512	-	866	IS481
GCF_049202445	NZ_CP185240.1	231384	233899	+	2516	IS66
GCF_049202445	NZ_CP185240.1	277731	279171		1441	IS110
GCF_049202445	NZ_CP185240.1	431334	432658	-	1325	IS256
GCF_049202445	NZ_CP185240.1	444329	445853		1525	IS66
GCF_049202445	NZ_CP185240.1	488248	490763		2516	IS66
GCF_049202445	NZ_CP185240.1	498952	499797		846	IS5
GCF_049202445	NZ_CP185240.1	737559	738390		832	IS5
GCF_049202445	NZ_CP185240.1	760932	762388	+	1457	IS1182
GCF_049202445	NZ_CP185240.1	916141	917310		1170	IS630
GCF_049202445	NZ_CP185240.1	969417	970728	-	1312	IS256
GCF_049202445	NZ_CP185240.1	990457	991769		1313	IS3
GCF_049202445	NZ_CP185240.1	994883	995991	-	1109	IS5
GCF_049202445	NZ_CP185240.1	1009600	1010513	-	914	IS3
GCF_049202445	NZ_CP185240.1	1010424	1011749		1326	IS3
GCF_049202445	NZ_CP185240.1	1011341	1012972	-	1632	IS3
GCF_049202445	NZ_CP185240.1	1017496	1020009	+	2514	IS66
GCF_049202445	NZ_CP185240.1	1321418	1322581	+	1164	IS630
GCF_049202445	NZ_CP185240.1	1327573	1329097	+	1525	IS110
GCF_049202445	NZ_CP185240.1	1329416	1330851	+	1436	IS701
GCF_049202445	NZ_CP185240.1	1422370	1423500	+	1131	IS1182
GCF_049202445	NZ_CP185240.1	1423068	1425664		2597	IS66
GCF_049202445	NZ_CP185240.1	1452891	1454203	-	1313	IS3
GCF_049202445	NZ_CP185240.1	1457374	1459889		2516	IS66
GCF_049202445	NZ_CP185240.1	1845222	1846846		1625	IS66
GCF_049202445	NZ_CP185240.1	1902844	1904023	+	1180	IS1182
GCF_049202445	NZ_CP185240.1	1915027	1916196		1170	IS630
GCF_049202445	NZ_CP185240.1	1921224	1922071	-	848	IS5
GCF_049202445	NZ_CP185240.1	1925539	1926321	-	783	IS5
GCF_049202445	NZ_CP185240.1	1931205	1932053	+	849	IS3
GCF_049202445	NZ_CP185240.1	1934074	1934666	+	593	IS3
GCF_049202445	NZ_CP185240.1	1946158	1947023	-	866	IS5
GCF_049202445	NZ_CP185240.1	1950534	1952057		1524	IS66
GCF_049202445	NZ_CP185240.1	1992318	1994915		2598	IS66
GCF_049202445	NZ_CP185240.1	2115118	2115937	-	820	IS5
GCF_049202445	NZ_CP185240.1	2292167	2292986		820	IS5
GCF_049202445	NZ_CP185240.1	2293413	2295926		2514	IS66
GCF_049202445	NZ_CP185240.1	2295328	2296802	+	1475	IS3
GCF_049202445	NZ_CP185240.1	2422412	2424036		1625	IS66
GCF_049202445	NZ_CP185240.1	2442714	2444038	-	1325	IS256
GCF_049202445	NZ_CP185240.1	2570585	2572041		1457	IS1182
GCF_049202445	NZ_CP185240.1	2638613	2639496		884	IS630
GCF_049202445	NZ_CP185240.1	2640514	2642138		1625	IS66
GCF_049202445	NZ_CP185240.1	2661853	2662907		1055	IS630
GCF_049202445	NZ_CP185240.1	2725333	2726152		820	IS5
GCF_049202445	NZ_CP185240.1	2756366	2757806	+	1441	IS110
GCF_049202445	NZ_CP185240.1	2966956	2969316		2361	IS66
GCF_049202445	NZ_CP185240.1	2970117	2972478	-	2362	IS66
GCF_049202445	NZ_CP185240.1	2972477	2974992		2516	IS66
GCF_049202445	NZ_CP185240.1	3229692	3230861	-	1170	IS630
GCF_049202445	NZ_CP185240.1	3462996	3464436		1441	IS110
GCF_049202445	NZ_CP185240.1	3475756	3476604	-	849	IS3
GCF_049202445	NZ_CP185240.1	3527647	3528399	+	753	IS5
GCF_049202445	NZ_CP185240.1	3602377	3603431	-	1055	IS630
GCF_049202445	NZ_CP185241.1	69	1207	+	1139	IS66
GCF_049202445	NZ_CP185241.1	2934	4254	-	1321	IS3
GCF_049202445	NZ_CP185241.1	34248	36723	-	2476	IS21
GCF_052445895	NZ_CM127045.1	88	1319	+	1232	IS21
GCF_052445895	NZ_CM127045.1	16195	17249		1055	IS630
GCF_052445895	NZ_CM127045.1	73874	75657	+	1784	IS3
GCF_052445895	NZ_CM127045.1	75191	77704	-	2514	IS66
GCF_052445895	NZ_CM127045.1	79476	80645		1170	IS630
GCF_052445895	NZ_CM127045.1	87179	89692		2514	IS66
GCF_052445895	NZ_CM127045.1	90137	90298	-	162	IS5
GCF_052445895	NZ_CM127045.1	91090	91821	-	732	IS1595
GCF_052445895	NZ_CM127045.1	93133	93869	-	737	IS3
GCF_052445895	NZ_CM127045.1	104491	105947	+	1457	IS1182
GCF_052445895	NZ_CM127045.1	105927	106802	-	876	IS5
GCF_052445895	NZ_CM127045.1	106782	108238	+	1457	IS1182
GCF_052445895	NZ_CM127045.1	109190	109411	+	222	IS3
GCF_052445895	NZ_CM127045.1	117068	117933	-	866	IS481
GCF_052445895	NZ_CM127045.1	121483	122141	-	659	IS5
GCF_052445895	NZ_CM127045.1	265728	267052	-	1325	IS256
GCF_052445895	NZ_CM127045.1	566043	566874		832	IS5
GCF_052445895	NZ_CM127045.1	589418	590874	+	1457	IS1182
GCF_052445895	NZ_CM127045.1	670118	671574		1457	IS1182
GCF_052445895	NZ_CM127045.1	671614	672783	-	1170	IS630
GCF_052445895	NZ_CM127045.1	751597	754101		2505	IS66
GCF_052445895	NZ_CM127045.1	821633	822945	-	1313	IS3
GCF_052445895	NZ_CM127045.1	826059	827167	-	1109	IS5
GCF_052445895	NZ_CM127045.1	840776	841689	-	914	IS3
GCF_052445895	NZ_CM127045.1	841666	842925	-	1260	IS3
GCF_052445895	NZ_CM127045.1	842517	844148	-	1632	IS3
GCF_052445895	NZ_CM127045.1	1150204	1151367	+	1164	IS630
GCF_052445895	NZ_CM127045.1	1156359	1157883	+	1525	IS110
GCF_052445895	NZ_CM127045.1	1158202	1159637	+	1436	IS701
GCF_052445895	NZ_CM127045.1	1251438	1252896	+	1459	IS1182
GCF_052445895	NZ_CM127045.1	1279082	1280394	-	1313	IS3
GCF_052445895	NZ_CM127045.1	1662922	1663674	-	753	IS5
GCF_052445895	NZ_CM127045.1	1714723	1715874		1152	IS3
GCF_052445895	NZ_CM127045.1	1741937	1743393		1457	IS1182
GCF_052445895	NZ_CM127045.1	1786600	1788056	+	1457	IS1182
GCF_052445895	NZ_CM127045.1	1962574	1963743		1170	IS630
GCF_052445895	NZ_CM127045.1	2006896	2008769	-	1874	IS66
GCF_052445895	NZ_CM127045.1	2219897	2222410		2514	IS66
GCF_052445895	NZ_CM127045.1	2223409	2225913		2505	IS66
GCF_052445895	NZ_CM127045.1	2465923	2466742		820	IS5
GCF_052445895	NZ_CM127045.1	2529170	2530224	-	1055	IS630
GCF_052445895	NZ_CM127045.1	2742880	2744204	+	1325	IS256
GCF_052445895	NZ_CM127045.1	2868773	2871279	+	2507	IS66
GCF_052445895	NZ_CM127045.1	2875304	2877817	+	2514	IS66
GCF_052445895	NZ_CM127045.1	2878244	2879063		820	IS5
GCF_052445895	NZ_CM127045.1	3055298	3056117	+	820	IS5
GCF_052445895	NZ_CM127045.1	3179553	3180512	+	960	IS5
GCF_052445895	NZ_CM127045.1	3181954	3182895	+	942	IS5
GCF_052445895	NZ_CM127045.1	3235116	3236989		1874	IS66
GCF_052445895	NZ_CM127045.1	3236791	3238120	+	1330	IS21
GCF_052445895	NZ_CM127045.1	3241766	3242639		874	IS5
GCF_052445895	NZ_CM127045.1	3251338	3251526	+	189	IS5
GCF_052445895	NZ_CM127045.1	3333731	3335048	+	1318	IS110
GCF_052445895	NZ_CM127045.1	3335225	3337098		1874	IS66
GCF_052445895	NZ_CM127045.1	3340609	3341474	+	866	IS5
GCF_052445895	NZ_CM127045.1	3346337	3347793		1457	IS1182
GCF_052445895	NZ_CM127045.1	3354494	3356795	+	2302	IS21
GCF_052445895	NZ_CM127045.1	3356796	3357880		1085	IS3
GCF_052445895	NZ_CM127045.1	3362757	3363599	+	843	IS5
GCF_052445895	NZ_CM127045.1	3367014	3367861	+	848	IS5
GCF_052445895	NZ_CM127045.1	3372889	3374058	-	1170	IS630
GCF_052445895	NZ_CM127045.1	3385014	3385805	-	792	IS1182
GCF_052445895	NZ_CM127045.1	3434279	3435783	+	1505	IS110
GCF_052445895	NZ_CM127045.1	3522683	3523737		1055	IS630
[truncated: 212 more rows]

## Sheet: S10
Table S10. MOB-suite plasmid mobility predictions and relaxase-type annotations across Komagataeibacter genomes.
genome	contig	length_bp	replicon	header	rep_type(s)	relaxase_type(s)	mpf_type	primary_cluster_id	secondary_cluster_id	mash_nearest_neighbor	mash_neighbor_distance		genome	conjugative	mobilizable	non_mobilizable_rep_only	unknown
GCF_000182745	NC_016037.1	255866	plasmid	NC_016037.1 Komagataeibacter medellinensis NBRC 3288 plasmid pGXY010, complete sequence	rep_cluster_1537	MOBF	MPF_I,MPF_I,MPF_I,MPF_I,MPF_T	AC518	AL736	AP012160	0		GCF_000182745	2	3	1	1
GCF_000182745	NC_016021.1	76071	plasmid	NC_016021.1 Komagataeibacter medellinensis NBRC 3288 plasmid pGXY020, complete sequence	rep_cluster_1336	MOBF,MOBP	MPF_T,MPF_T,MPF_T,MPF_T,MPF_T	AB905	AK879	AP012161	0		GCF_002009295	0	3	1	2
GCF_000182745	NC_016028.1	28572	plasmid	NC_016028.1 Komagataeibacter medellinensis NBRC 3288 plasmid pGXY030, complete sequence	rep_cluster_848	MOBQ	-	AC873	AM230	NC_016028	0		GCF_002173515	1	1	0	1
GCF_000182745	NC_016022.1	4776	plasmid	NC_016022.1 Komagataeibacter medellinensis NBRC 3288 plasmid pGXY040, complete sequence	IncQ1	MOBP	-	AG452	AQ488	AP012163	0		GCF_003546645	1	2	0	3
GCF_000182745	NC_016029.1	4615	plasmid	NC_016029.1 Komagataeibacter medellinensis NBRC 3288 plasmid pGXY050, complete sequence	-	-	-	AE391	AO163	NC_016029	0		GCF_004006375	1	1	0	0
GCF_000182745	NC_016900.1	4255	plasmid	NC_016900.1 Komagataeibacter medellinensis NBRC 3288 plasmid pGXY060, complete sequence	rep_cluster_1934	MOBQ	-	AA702	AI996	AP012165	0		GCF_004348195	0	3	0	11
GCF_000182745	NC_016030.1	2218	plasmid	NC_016030.1 Komagataeibacter medellinensis NBRC 3288 plasmid pGXY070, complete sequence	rep_cluster_1929	-	-	AA705	AJ000	AP012166	0		GCF_009834365	1	1	1	0
GCF_002009295	NZ_CP019876.1	102282	plasmid	NZ_CP019876.1 Komagataeibacter nataicola strain RZS01 plasmid pKNA01, complete sequence	-	MOBF	-	AH100	AR156	CP019876	0		GCF_029229465	3	1	0	0
GCF_002009295	NZ_CP019877.1	38682	plasmid	NZ_CP019877.1 Komagataeibacter nataicola strain RZS01 plasmid pKNA02, complete sequence	rep_cluster_1336	-	-	AB907	AK882	CP019877	0		GCF_029229505	2	1	1	0
GCF_002009295	NZ_CP019878.1	37912	plasmid	NZ_CP019878.1 Komagataeibacter nataicola strain RZS01 plasmid pKNA03, complete sequence	rep_cluster_759	MOBQ	-	AC868	AM224	CP019878	0		GCF_032075085	0	3	1	1
GCF_002009295	NZ_CP019879.1	30554	plasmid	NZ_CP019879.1 Komagataeibacter nataicola strain RZS01 plasmid pKNA04, complete sequence	rep_cluster_762	MOBQ,MOBQ	-	AC871	AM227	CP019879	0		GCF_040581405	1	2	1	0
GCF_002009295	NZ_CP019880.1	39914	plasmid	NZ_CP019880.1 Komagataeibacter nataicola strain RZS01 plasmid pKNA05, complete sequence	-	-	-	AB942	AK924	CP019880	0		GCF_043995075	1	2	0	0
GCF_002009295	NZ_CP019881.1	25766	plasmid	NZ_CP019881.1 Komagataeibacter nataicola strain RZS01 plasmid pKNA06, complete sequence	-	-	-	AB943	AK925	CP019881	0		GCF_047795655	1	2	1	0
GCF_002173515	NZ_CP021468.1	309048	plasmid	NZ_CP021468.1 Komagataeibacter europaeus strain SRCM101446 plasmid pKE1446-1	-	MOBF,MOBP	MPF_I,MPF_I,MPF_I,MPF_I,MPF_T	AC518	AL737	CP021468	0		GCF_049202445	0	1	0	0
GCF_002173515	NZ_CP021469.1	37199	plasmid	NZ_CP021469.1 Komagataeibacter europaeus strain SRCM101446 plasmid pKE1446-2, complete sequence	rep_cluster_1336	MOBQ	-	AC870	AM226	CP021469	0		GCF_052445895	1	3	1	0
GCF_002173515	NZ_CP021470.1	2895	plasmid	NZ_CP021470.1 Komagataeibacter europaeus strain SRCM101446 plasmid pKE1446-3	-	-	-	-	-	-	-		GCF_900086575	0	0	0	38
GCF_003546645	NZ_CP023037.1	217536	plasmid	NZ_CP023037.1 Komagataeibacter saccharivorans strain CV1 plasmid unnamed1, complete sequence	-	-	-	AF962	AP973	CP023037	0
GCF_003546645	NZ_CP023038.1	159308	plasmid	NZ_CP023038.1 Komagataeibacter saccharivorans strain CV1 plasmid unnamed2, complete sequence	-	MOBF,MOBP,MOBP	MPF_I,MPF_I,MPF_T	AC518	AL738	CP023038	0
GCF_003546645	NZ_CP023039.1	127836	plasmid	NZ_CP023039.1 Komagataeibacter saccharivorans strain CV1 plasmid unnamed3, complete sequence	-	MOBF	-	AF588	AP561	CP023039	0
GCF_003546645	NZ_CP023040.1	42580	plasmid	NZ_CP023040.1 Komagataeibacter saccharivorans strain CV1 plasmid unnamed4, complete sequence	-	-	-	AF589	AP562	CP023040	0
GCF_003546645	NZ_CP023041.1	26645	plasmid	NZ_CP023041.1 Komagataeibacter saccharivorans strain CV1 plasmid unnamed5, complete sequence	rep_cluster_1336	MOBQ	-	AC869	AM225	CP023041	0
GCF_003546645	NZ_CP023042.1	1866	plasmid	NZ_CP023042.1 Komagataeibacter saccharivorans strain CV1 plasmid unnamed6	-	-	-	AE001	AN700	CP023042	0
GCF_004006375	NZ_CP025270.1	369140	plasmid	NZ_CP025270.1 Komagataeibacter xylinus strain DSM 2325 plasmid unnamed1	rep_cluster_848	MOBF,MOBP,MOBQ	MPF_I,MPF_I,MPF_I,MPF_I	AC520	AL740	CP025270	0
GCF_004006375	NZ_CP025271.1	5309	plasmid	NZ_CP025271.1 Komagataeibacter xylinus strain DSM 2325 plasmid unnamed2, complete sequence	-	MOBQ	-	AB992	AK995	CP025271	0
GCF_004348195	NZ_CP036418.1	532	plasmid	NZ_CP036418.1 Komagataeibacter saccharivorans strain JH1 plasmid p532	-	-	-	-	-	-	-
GCF_004348195	NZ_CP036417.1	1085	plasmid	NZ_CP036417.1 Komagataeibacter saccharivorans strain JH1 plasmid p1085	-	-	-	-	-	-	-
GCF_004348195	NZ_CP036416.1	1460	plasmid	NZ_CP036416.1 Komagataeibacter saccharivorans strain JH1 plasmid p1460	-	-	-	-	-	-	-
GCF_004348195	NZ_CP036415.1	1995	plasmid	NZ_CP036415.1 Komagataeibacter saccharivorans strain JH1 plasmid p1995	-	-	-	-	-	-	-
GCF_004348195	NZ_CP036414.1	2285	plasmid	NZ_CP036414.1 Komagataeibacter saccharivorans strain JH1 plasmid p2285	-	-	-	-	-	-	-
GCF_004348195	NZ_CP036413.1	2808	plasmid	NZ_CP036413.1 Komagataeibacter saccharivorans strain JH1 plasmid p2808	-	-	-	-	-	-	-
GCF_004348195	NZ_CP036412.1	3050	plasmid	NZ_CP036412.1 Komagataeibacter saccharivorans strain JH1 plasmid p3050, complete sequence	-	-	-	AE269	AO015	CP036412	0
GCF_004348195	NZ_CP036411.1	4904	plasmid	NZ_CP036411.1 Komagataeibacter saccharivorans strain JH1 plasmid p4904, complete sequence	-	MOBQ	-	AG574	AQ622	CP036411	0
GCF_004348195	NZ_CP036410.1	5317	plasmid	NZ_CP036410.1 Komagataeibacter saccharivorans strain JH1 plasmid p5317, complete sequence	-	-	-	AD210	AM682	CP036410	0
GCF_004348195	NZ_CP036409.1	41060	plasmid	NZ_CP036409.1 Komagataeibacter saccharivorans strain JH1 plasmid p41060	-	-	-	-	-	-	-
GCF_004348195	NZ_CP036408.1	59558	plasmid	NZ_CP036408.1 Komagataeibacter saccharivorans strain JH1 plasmid p59558	-	MOBF	-	AF588	-	CP023039	0.0421447
GCF_004348195	NZ_CP036407.1	92689	plasmid	NZ_CP036407.1 Komagataeibacter saccharivorans strain JH1 plasmid p92689, complete sequence	-	-	-	AH370	AR426	CP036407	0
GCF_004348195	NZ_CP036406.1	183533	plasmid	NZ_CP036406.1 Komagataeibacter saccharivorans strain JH1 plasmid p183533	-	MOBF	-	-	-	-	-
GCF_004348195	NZ_CP036405.1	221732	plasmid	NZ_CP036405.1 Komagataeibacter saccharivorans strain JH1 plasmid p221732, complete sequence	-	-	-	AF962	AP973	CP036405	0
GCF_009834365	NZ_CP041349.1	233861	plasmid	NZ_CP041349.1 Komagataeibacter xylinus strain CGMCC 17276 plasmid pA, complete sequence	-	MOBF	MPF_I,MPF_I,MPF_I,MPF_I	-	-	-	-
GCF_009834365	NZ_CP041350.1	190752	plasmid	NZ_CP041350.1 Komagataeibacter xylinus strain CGMCC 17276 plasmid pB, complete sequence	rep_cluster_1537	-	-	-	-	-	-
GCF_009834365	NZ_CP041351.1	31012	plasmid	NZ_CP041351.1 Komagataeibacter xylinus strain CGMCC 17276 plasmid pC, complete sequence	rep_cluster_848	MOBQ	-	-	-	-	-
GCF_029229465	NZ_CP117859.1	259334	plasmid	NZ_CP117859.1 Komagataeibacter oboediens strain NCIB 8034 plasmid pKOB1, complete sequence	-	MOBF,MOBP	MPF_I,MPF_I,MPF_I,MPF_I,MPF_T	-	-	CP023038	0.054149
GCF_029229465	NZ_CP117858.1	173561	plasmid	NZ_CP117858.1 Komagataeibacter oboediens strain NCIB 8034 plasmid pKOB2, complete sequence	-	MOBF,MOBP	MPF_I,MPF_I,MPF_I,MPF_I	-	-	CP023038	0.054149
GCF_029229465	NZ_CP117862.1	97332	plasmid	NZ_CP117862.1 Komagataeibacter oboediens strain NCIB 8034 plasmid pKOB3, complete sequence	-	MOBQ	-	AC872	-	CP004364	0.0511448
GCF_029229465	NZ_CP117860.1	34705	plasmid	NZ_CP117860.1 Komagataeibacter oboediens strain NCIB 8034 plasmid pKOB4, complete sequence	-	MOBP	MPF_T	-	-	CP023038	0.054149
GCF_029229505	NZ_CP118676.1	260483	plasmid	NZ_CP118676.1 Komagataeibacter nataicola strain DS12 plasmid pKNA07, complete sequence	-	MOBF,MOBP	MPF_I,MPF_I	AC518	-	AP012160	0.0391011
GCF_029229505	NZ_CP118673.1	146450	plasmid	NZ_CP118673.1 Komagataeibacter nataicola strain DS12 plasmid pKNA08, complete sequence	rep_cluster_1336,rep_cluster_848	MOBF,MOBQ	MPF_T,MPF_T,MPF_T,MPF_T	-	-	-	-
GCF_029229505	NZ_CP118672.1	38109	plasmid	NZ_CP118672.1 Komagataeibacter nataicola strain DS12 plasmid pKNA09, complete sequence	rep_cluster_759	-	-	-	-	-	-
GCF_029229505	NZ_CP118674.1	19581	plasmid	NZ_CP118674.1 Komagataeibacter nataicola strain DS12 plasmid pKNA10, complete sequence	rep_cluster_762	MOBQ	-	-	-	-	-
GCF_032075085	NZ_CP134889.1	26241	plasmid	NZ_CP134889.1 Komagataeibacter nataicola strain FWP-2023 plasmid unnamed1	rep_cluster_1336	-	-	AB907	AK882	CP019877	0.00251903
GCF_032075085	NZ_CP134888.1	90390	plasmid	NZ_CP134888.1 Komagataeibacter nataicola strain FWP-2023 plasmid unnamed2	-	MOBF	-	AH100	AR156	CP019876	0.000385581
GCF_032075085	NZ_CP134884.1	70900	plasmid	NZ_CP134884.1 Komagataeibacter nataicola strain FWP-2023 plasmid unnamed3	rep_cluster_759	MOBQ	-	-	-	-	-
GCF_032075085	NZ_CP134886.1	16811	plasmid	NZ_CP134886.1 Komagataeibacter nataicola strain FWP-2023 plasmid unnamed4	rep_cluster_762	MOBQ	-	AC871	AM227	CP019879	0.00439372
GCF_032075085	NZ_CP134887.1	30453	plasmid	NZ_CP134887.1 Komagataeibacter nataicola strain FWP-2023 plasmid unnamed5	-	-	-	AB943	AK925	CP019881	0.00305472
GCF_040581405	NZ_CP137158.1	228264	plasmid	NZ_CP137158.1 Komagataeibacter sucrofermentans DSM 15973 strain JCM 9730 plasmid p1, complete sequence	-	MOBF,MOBP	MPF_I,MPF_I,MPF_I,MPF_I,MPF_T	AC518	-	AP012160	0.0387085
GCF_040581405	NZ_CP137159.1	197400	plasmid	NZ_CP137159.1 Komagataeibacter sucrofermentans DSM 15973 strain JCM 9730 plasmid p2, complete sequence	rep_cluster_1537	-	-	-	-	-	-
GCF_040581405	NZ_CP137160.1	42425	plasmid	NZ_CP137160.1 Komagataeibacter sucrofermentans DSM 15973 strain JCM 9730 plasmid p3, complete sequence	rep_cluster_759	MOBQ	-	AC870	AM226	CP021469	0.0200822
GCF_040581405	NZ_CP137161.1	21686	plasmid	NZ_CP137161.1 Komagataeibacter sucrofermentans DSM 15973 strain JCM 9730 plasmid p4, complete sequence	rep_cluster_762	MOBQ	-	novel_200172865f2a79ea661e85145ecb7a62	-	AP011131	0.0820539
GCF_043995075	NZ_CP171837.1	295470	plasmid	NZ_CP171837.1 Komagataeibacter diospyri strain MI2 plasmid p1, complete sequence	rep_cluster_1537	MOBF	MPF_I,MPF_I,MPF_I,MPF_I	-	-	-	-
GCF_043995075	NZ_CP171838.1	39901	plasmid	NZ_CP171838.1 Komagataeibacter diospyri strain MI2 plasmid p2, complete sequence	rep_cluster_759	MOBQ	-	AC870	AM226	CP021469	0.0186195
GCF_043995075	NZ_CP171839.1	23417	plasmid	NZ_CP171839.1 Komagataeibacter diospyri strain MI2 plasmid p3, complete sequence	rep_cluster_848	MOBQ	-	-	-	-	-
GCF_047795655	NZ_CP181057.1	231589	plasmid	NZ_CP181057.1 Komagataeibacter sucrofermentans strain SMEG01 plasmid p.A, complete sequence	-	MOBF,MOBP	MPF_I,MPF_I,MPF_I,MPF_I,MPF_T	AC518	-	AP012160	0.0388388
GCF_047795655	NZ_CP181058.1	184748	plasmid	NZ_CP181058.1 Komagataeibacter sucrofermentans strain SMEG01 plasmid p.B, complete sequence	rep_cluster_1537	-	-	-	-	-	-
GCF_047795655	NZ_CP181059.1	42423	plasmid	NZ_CP181059.1 Komagataeibacter sucrofermentans strain SMEG01 plasmid p.C, complete sequence	rep_cluster_759	MOBQ	-	AC870	AM226	CP021469	0.0200822
GCF_047795655	NZ_CP181060.1	21686	plasmid	NZ_CP181060.1 Komagataeibacter sucrofermentans strain SMEG01 plasmid p.D, complete sequence	rep_cluster_762	MOBQ	-	novel_62a04b88899a79430a9c12423385419f	-	AP011131	0.0820539
GCF_049202445	NZ_CP185241.1	50499	plasmid	NZ_CP185241.1 Komagataeibacter intermedius strain SLAM-NK6B plasmid pXYZ, complete sequence	rep_cluster_848	MOBQ	-	AC872	-	CP004364	0.0403101
GCF_052445895	NZ_JBQTGM010000002.1	217861	plasmid	NZ_JBQTGM010000002.1 Komagataeibacter intermedius strain FM883 plasmid unnamed1, whole genome shotgun sequence	rep_cluster_1537	-	-	-	-	CP004365	0.0342477
GCF_052445895	NZ_JBQTGM010000003.1	31040	plasmid	NZ_JBQTGM010000003.1 Komagataeibacter intermedius strain FM883 plasmid unnamed2, whole genome shotgun sequence	rep_cluster_762	MOBQ	-	-	-	-	-
GCF_052445895	NZ_JBQTGM010000004.1	310684	plasmid	NZ_JBQTGM010000004.1 Komagataeibacter intermedius strain FM883 plasmid unnamed3, whole genome shotgun sequence	-	MOBF,MOBP	MPF_I,MPF_I,MPF_I,MPF_I,MPF_T	-	-	CP004365	0.0342477
GCF_052445895	NZ_JBQTGM010000005.1	68946	plasmid	NZ_JBQTGM010000005.1 Komagataeibacter intermedius strain FM883 plasmid unnamed4, whole genome shotgun sequence	-	MOBF	-	AH100	-	CP019876	0.0371871
GCF_052445895	NZ_JBQTGM010000006.1	75701	plasmid	NZ_JBQTGM010000006.1 Komagataeibacter intermedius strain FM883 plasmid unnamed5, whole genome shotgun sequence	rep_cluster_848	MOBQ,MOBQ	-	AC872	-	CP004364	0.0419997
GCF_900086575	NZ_LT575494.1	238160	plasmid	NZ_LT575494.1 Komagataeibacter rhaeticus strain iGEM plasmid 2	-	-	MPF_I,MPF_I	-	-	-	-
